# Supplementary material for: Construction of the axolotl cell landscape using combinatorial hybridization sequencing at single-cell resolution
Source: Nat Commun. 2022 Jul 22;13:4228. doi: 10.1038/s41467-022-31879-z (PMC9307617; doi:10.1038/s41467-022-31879-z)
Supplement: Supplementary file 4 — Supplementary Dataset 1 [file 41467_2022_31879_MOESM4_ESM.xlsx]

## Sheet: common primers
Table S1. List of all oligonucleotide sequences used in CH-RNA-seq
Oligonucleotie name	Description	Sequence(5'-3')	Modification
HY_head_oligo	Anneal with 2nd hybridization primers	TCGTCGGCAGCGTCAGATGTGTATAAGAGACAG
Block_tail_primer_oligo	Block free annealing hybridization primers	AAGCAGTGGTATCAACGCAGAGT
PCR P5 primer	Library preparation PCR P5 primer	GAACGACATGGCTACGATCCGACTTTCGTCGGCAGCGTC	5'Phosphorylation

## Sheet: 384 1st RT barcode primers
Oligonucleotie name	Sequence(5'-3')	Modification
RT_barcode_primer_1	A*AGCAGTGGTATCAACGCAGAGTNNNNNNNNTCCTACCAGTTTTTTTTTTTTTTTTTTTTTTTTTTVN	*:Phosphorthioate
RT_barcode_primer_2	A*AGCAGTGGTATCAACGCAGAGTNNNNNNNNGCGTTGGAGCTTTTTTTTTTTTTTTTTTTTTTTTTVN	*:Phosphorthioate
RT_barcode_primer_3	A*AGCAGTGGTATCAACGCAGAGTNNNNNNNNGATCTTACGCTTTTTTTTTTTTTTTTTTTTTTTTTVN	*:Phosphorthioate
RT_barcode_primer_4	A*AGCAGTGGTATCAACGCAGAGTNNNNNNNNCTGATGGTCATTTTTTTTTTTTTTTTTTTTTTTTTVN	*:Phosphorthioate
RT_barcode_primer_5	A*AGCAGTGGTATCAACGCAGAGTNNNNNNNNCCGAGAATCCTTTTTTTTTTTTTTTTTTTTTTTTTVN	*:Phosphorthioate
RT_barcode_primer_6	A*AGCAGTGGTATCAACGCAGAGTNNNNNNNNGCCGCAACGATTTTTTTTTTTTTTTTTTTTTTTTTVN	*:Phosphorthioate
RT_barcode_primer_7	A*AGCAGTGGTATCAACGCAGAGTNNNNNNNNTGAGTCTGGCTTTTTTTTTTTTTTTTTTTTTTTTTVN	*:Phosphorthioate
RT_barcode_primer_8	A*AGCAGTGGTATCAACGCAGAGTNNNNNNNNTGCGGACCTATTTTTTTTTTTTTTTTTTTTTTTTTVN	*:Phosphorthioate
RT_barcode_primer_9	A*AGCAGTGGTATCAACGCAGAGTNNNNNNNNACGGAGGCGGTTTTTTTTTTTTTTTTTTTTTTTTTVN	*:Phosphorthioate
RT_barcode_primer_10	A*AGCAGTGGTATCAACGCAGAGTNNNNNNNNTAGATCTACTTTTTTTTTTTTTTTTTTTTTTTTTTVN	*:Phosphorthioate
RT_barcode_primer_11	A*AGCAGTGGTATCAACGCAGAGTNNNNNNNNAATTAAGACTTTTTTTTTTTTTTTTTTTTTTTTTTVN	*:Phosphorthioate
RT_barcode_primer_12	A*AGCAGTGGTATCAACGCAGAGTNNNNNNNNTTATTCATTCTTTTTTTTTTTTTTTTTTTTTTTTTVN	*:Phosphorthioate
RT_barcode_primer_13	A*AGCAGTGGTATCAACGCAGAGTNNNNNNNNTTGACTTCAGTTTTTTTTTTTTTTTTTTTTTTTTTVN	*:Phosphorthioate
RT_barcode_primer_14	A*AGCAGTGGTATCAACGCAGAGTNNNNNNNNAGAGCTATAATTTTTTTTTTTTTTTTTTTTTTTTTVN	*:Phosphorthioate
RT_barcode_primer_15	A*AGCAGTGGTATCAACGCAGAGTNNNNNNNNCTAAGAGAAGTTTTTTTTTTTTTTTTTTTTTTTTTVN	*:Phosphorthioate
RT_barcode_primer_16	A*AGCAGTGGTATCAACGCAGAGTNNNNNNNNACTCAATAGGTTTTTTTTTTTTTTTTTTTTTTTTTVN	*:Phosphorthioate
RT_barcode_primer_17	A*AGCAGTGGTATCAACGCAGAGTNNNNNNNNCTTGCGCCGCTTTTTTTTTTTTTTTTTTTTTTTTTVN	*:Phosphorthioate
RT_barcode_primer_18	A*AGCAGTGGTATCAACGCAGAGTNNNNNNNNGGTACTGCCTTTTTTTTTTTTTTTTTTTTTTTTTTVN	*:Phosphorthioate
RT_barcode_primer_19	A*AGCAGTGGTATCAACGCAGAGTNNNNNNNNTAGAATTAACTTTTTTTTTTTTTTTTTTTTTTTTTVN	*:Phosphorthioate
RT_barcode_primer_20	A*AGCAGTGGTATCAACGCAGAGTNNNNNNNNGCCATTCTCCTTTTTTTTTTTTTTTTTTTTTTTTTVN	*:Phosphorthioate
RT_barcode_primer_21	A*AGCAGTGGTATCAACGCAGAGTNNNNNNNNTGCCGGCAGATTTTTTTTTTTTTTTTTTTTTTTTTVN	*:Phosphorthioate
RT_barcode_primer_22	A*AGCAGTGGTATCAACGCAGAGTNNNNNNNNTTACCGAGGCTTTTTTTTTTTTTTTTTTTTTTTTTVN	*:Phosphorthioate
RT_barcode_primer_23	A*AGCAGTGGTATCAACGCAGAGTNNNNNNNNATCATATTAGTTTTTTTTTTTTTTTTTTTTTTTTTVN	*:Phosphorthioate
RT_barcode_primer_24	A*AGCAGTGGTATCAACGCAGAGTNNNNNNNNTGGTCAGCCATTTTTTTTTTTTTTTTTTTTTTTTTVN	*:Phosphorthioate
RT_barcode_primer_25	A*AGCAGTGGTATCAACGCAGAGTNNNNNNNNACTATGCAATTTTTTTTTTTTTTTTTTTTTTTTTTVN	*:Phosphorthioate
RT_barcode_primer_26	A*AGCAGTGGTATCAACGCAGAGTNNNNNNNNCGACGCGACTTTTTTTTTTTTTTTTTTTTTTTTTTVN	*:Phosphorthioate
RT_barcode_primer_27	A*AGCAGTGGTATCAACGCAGAGTNNNNNNNNGATACGGAACTTTTTTTTTTTTTTTTTTTTTTTTTVN	*:Phosphorthioate
RT_barcode_primer_28	A*AGCAGTGGTATCAACGCAGAGTNNNNNNNNTTATCCGGATTTTTTTTTTTTTTTTTTTTTTTTTTVN	*:Phosphorthioate
RT_barcode_primer_29	A*AGCAGTGGTATCAACGCAGAGTNNNNNNNNTAGAGTAATATTTTTTTTTTTTTTTTTTTTTTTTTVN	*:Phosphorthioate
RT_barcode_primer_30	A*AGCAGTGGTATCAACGCAGAGTNNNNNNNNGCAGGTCCGTTTTTTTTTTTTTTTTTTTTTTTTTTVN	*:Phosphorthioate
RT_barcode_primer_31	A*AGCAGTGGTATCAACGCAGAGTNNNNNNNNTCGGCCTTACTTTTTTTTTTTTTTTTTTTTTTTTTVN	*:Phosphorthioate
RT_barcode_primer_32	A*AGCAGTGGTATCAACGCAGAGTNNNNNNNNAGAACGTCTCTTTTTTTTTTTTTTTTTTTTTTTTTVN	*:Phosphorthioate
RT_barcode_primer_33	A*AGCAGTGGTATCAACGCAGAGTNNNNNNNNCCAGTTCCAATTTTTTTTTTTTTTTTTTTTTTTTTVN	*:Phosphorthioate
RT_barcode_primer_34	A*AGCAGTGGTATCAACGCAGAGTNNNNNNNNACTTAACCTTTTTTTTTTTTTTTTTTTTTTTTTTTVN	*:Phosphorthioate
RT_barcode_primer_35	A*AGCAGTGGTATCAACGCAGAGTNNNNNNNNCAACCGCTAATTTTTTTTTTTTTTTTTTTTTTTTTVN	*:Phosphorthioate
RT_barcode_primer_36	A*AGCAGTGGTATCAACGCAGAGTNNNNNNNNGACCTTGATATTTTTTTTTTTTTTTTTTTTTTTTTVN	*:Phosphorthioate
RT_barcode_primer_37	A*AGCAGTGGTATCAACGCAGAGTNNNNNNNNTCTGATACCATTTTTTTTTTTTTTTTTTTTTTTTTVN	*:Phosphorthioate
RT_barcode_primer_38	A*AGCAGTGGTATCAACGCAGAGTNNNNNNNNGAAGATCGAGTTTTTTTTTTTTTTTTTTTTTTTTTVN	*:Phosphorthioate
RT_barcode_primer_39	A*AGCAGTGGTATCAACGCAGAGTNNNNNNNNAAGAAGCTAGTTTTTTTTTTTTTTTTTTTTTTTTTVN	*:Phosphorthioate
RT_barcode_primer_40	A*AGCAGTGGTATCAACGCAGAGTNNNNNNNNTCCGGCCTCGTTTTTTTTTTTTTTTTTTTTTTTTTVN	*:Phosphorthioate
RT_barcode_primer_41	A*AGCAGTGGTATCAACGCAGAGTNNNNNNNNAGAGAAGGTTTTTTTTTTTTTTTTTTTTTTTTTTTVN	*:Phosphorthioate
RT_barcode_primer_42	A*AGCAGTGGTATCAACGCAGAGTNNNNNNNNCATACTCCGATTTTTTTTTTTTTTTTTTTTTTTTTVN	*:Phosphorthioate
RT_barcode_primer_43	A*AGCAGTGGTATCAACGCAGAGTNNNNNNNNGCTAACTTGCTTTTTTTTTTTTTTTTTTTTTTTTTVN	*:Phosphorthioate
RT_barcode_primer_44	A*AGCAGTGGTATCAACGCAGAGTNNNNNNNNGGCTGAGCTCTTTTTTTTTTTTTTTTTTTTTTTTTVN	*:Phosphorthioate
RT_barcode_primer_45	A*AGCAGTGGTATCAACGCAGAGTNNNNNNNNCCGATTCCTGTTTTTTTTTTTTTTTTTTTTTTTTTVN	*:Phosphorthioate
RT_barcode_primer_46	A*AGCAGTGGTATCAACGCAGAGTNNNNNNNNACCGCCAACCTTTTTTTTTTTTTTTTTTTTTTTTTVN	*:Phosphorthioate
RT_barcode_primer_47	A*AGCAGTGGTATCAACGCAGAGTNNNNNNNNATAAGGAGCATTTTTTTTTTTTTTTTTTTTTTTTTVN	*:Phosphorthioate
RT_barcode_primer_48	A*AGCAGTGGTATCAACGCAGAGTNNNNNNNNCGAACGCCGGTTTTTTTTTTTTTTTTTTTTTTTTTVN	*:Phosphorthioate
RT_barcode_primer_49	A*AGCAGTGGTATCAACGCAGAGTNNNNNNNNGGTATGCTTGTTTTTTTTTTTTTTTTTTTTTTTTTVN	*:Phosphorthioate
RT_barcode_primer_50	A*AGCAGTGGTATCAACGCAGAGTNNNNNNNNAACCTGCGTATTTTTTTTTTTTTTTTTTTTTTTTTVN	*:Phosphorthioate
RT_barcode_primer_51	A*AGCAGTGGTATCAACGCAGAGTNNNNNNNNGGCAGACGCCTTTTTTTTTTTTTTTTTTTTTTTTTVN	*:Phosphorthioate
RT_barcode_primer_52	A*AGCAGTGGTATCAACGCAGAGTNNNNNNNNTAGCCGTCATTTTTTTTTTTTTTTTTTTTTTTTTTVN	*:Phosphorthioate
RT_barcode_primer_53	A*AGCAGTGGTATCAACGCAGAGTNNNNNNNNCTAGTAGTCTTTTTTTTTTTTTTTTTTTTTTTTTTVN	*:Phosphorthioate
RT_barcode_primer_54	A*AGCAGTGGTATCAACGCAGAGTNNNNNNNNACGCGAGATTTTTTTTTTTTTTTTTTTTTTTTTTTVN	*:Phosphorthioate
RT_barcode_primer_55	A*AGCAGTGGTATCAACGCAGAGTNNNNNNNNGGTATCCGCCTTTTTTTTTTTTTTTTTTTTTTTTTVN	*:Phosphorthioate
RT_barcode_primer_56	A*AGCAGTGGTATCAACGCAGAGTNNNNNNNNAACTAGGCGCTTTTTTTTTTTTTTTTTTTTTTTTTVN	*:Phosphorthioate
RT_barcode_primer_57	A*AGCAGTGGTATCAACGCAGAGTNNNNNNNNTCGCTAAGCATTTTTTTTTTTTTTTTTTTTTTTTTVN	*:Phosphorthioate
RT_barcode_primer_58	A*AGCAGTGGTATCAACGCAGAGTNNNNNNNNTATATACTAATTTTTTTTTTTTTTTTTTTTTTTTTVN	*:Phosphorthioate
RT_barcode_primer_59	A*AGCAGTGGTATCAACGCAGAGTNNNNNNNNACTTGCTAGATTTTTTTTTTTTTTTTTTTTTTTTTVN	*:Phosphorthioate
RT_barcode_primer_60	A*AGCAGTGGTATCAACGCAGAGTNNNNNNNNAACCATTGGATTTTTTTTTTTTTTTTTTTTTTTTTVN	*:Phosphorthioate
RT_barcode_primer_61	A*AGCAGTGGTATCAACGCAGAGTNNNNNNNNTCGCGGTTGGTTTTTTTTTTTTTTTTTTTTTTTTTVN	*:Phosphorthioate
RT_barcode_primer_62	A*AGCAGTGGTATCAACGCAGAGTNNNNNNNNCGTAGTTACCTTTTTTTTTTTTTTTTTTTTTTTTTVN	*:Phosphorthioate
RT_barcode_primer_63	A*AGCAGTGGTATCAACGCAGAGTNNNNNNNNTCCAATCATCTTTTTTTTTTTTTTTTTTTTTTTTTVN	*:Phosphorthioate
RT_barcode_primer_64	A*AGCAGTGGTATCAACGCAGAGTNNNNNNNNAATCGATAATTTTTTTTTTTTTTTTTTTTTTTTTTVN	*:Phosphorthioate
RT_barcode_primer_65	A*AGCAGTGGTATCAACGCAGAGTNNNNNNNNCCATTATCTATTTTTTTTTTTTTTTTTTTTTTTTTVN	*:Phosphorthioate
RT_barcode_primer_66	A*AGCAGTGGTATCAACGCAGAGTNNNNNNNNTCAACGTAAGTTTTTTTTTTTTTTTTTTTTTTTTTVN	*:Phosphorthioate
RT_barcode_primer_67	A*AGCAGTGGTATCAACGCAGAGTNNNNNNNNTCTAATAGTATTTTTTTTTTTTTTTTTTTTTTTTTVN	*:Phosphorthioate
RT_barcode_primer_68	A*AGCAGTGGTATCAACGCAGAGTNNNNNNNNGATCGCTTCTTTTTTTTTTTTTTTTTTTTTTTTTTVN	*:Phosphorthioate
RT_barcode_primer_69	A*AGCAGTGGTATCAACGCAGAGTNNNNNNNNCTAACTAGATTTTTTTTTTTTTTTTTTTTTTTTTTVN	*:Phosphorthioate
RT_barcode_primer_70	A*AGCAGTGGTATCAACGCAGAGTNNNNNNNNGCTGGAACTTTTTTTTTTTTTTTTTTTTTTTTTTTVN	*:Phosphorthioate
RT_barcode_primer_71	A*AGCAGTGGTATCAACGCAGAGTNNNNNNNNAGGTTAGTTCTTTTTTTTTTTTTTTTTTTTTTTTTVN	*:Phosphorthioate
RT_barcode_primer_72	A*AGCAGTGGTATCAACGCAGAGTNNNNNNNNCATTCGACGGTTTTTTTTTTTTTTTTTTTTTTTTTVN	*:Phosphorthioate
RT_barcode_primer_73	A*AGCAGTGGTATCAACGCAGAGTNNNNNNNNCATTCAATCATTTTTTTTTTTTTTTTTTTTTTTTTVN	*:Phosphorthioate
RT_barcode_primer_74	A*AGCAGTGGTATCAACGCAGAGTNNNNNNNNCGGATTAGAATTTTTTTTTTTTTTTTTTTTTTTTTVN	*:Phosphorthioate
RT_barcode_primer_75	A*AGCAGTGGTATCAACGCAGAGTNNNNNNNNATCGGCTATCTTTTTTTTTTTTTTTTTTTTTTTTTVN	*:Phosphorthioate
RT_barcode_primer_76	A*AGCAGTGGTATCAACGCAGAGTNNNNNNNNACGAAGTCAATTTTTTTTTTTTTTTTTTTTTTTTTVN	*:Phosphorthioate
RT_barcode_primer_77	A*AGCAGTGGTATCAACGCAGAGTNNNNNNNNTTACCTCGACTTTTTTTTTTTTTTTTTTTTTTTTTVN	*:Phosphorthioate
RT_barcode_primer_78	A*AGCAGTGGTATCAACGCAGAGTNNNNNNNNGGAGGATAGCTTTTTTTTTTTTTTTTTTTTTTTTTVN	*:Phosphorthioate
RT_barcode_primer_79	A*AGCAGTGGTATCAACGCAGAGTNNNNNNNNGGCTCTCTATTTTTTTTTTTTTTTTTTTTTTTTTTVN	*:Phosphorthioate
RT_barcode_primer_80	A*AGCAGTGGTATCAACGCAGAGTNNNNNNNNCGGTCAAGAATTTTTTTTTTTTTTTTTTTTTTTTTVN	*:Phosphorthioate
RT_barcode_primer_81	A*AGCAGTGGTATCAACGCAGAGTNNNNNNNNCGCTCCTAACTTTTTTTTTTTTTTTTTTTTTTTTTVN	*:Phosphorthioate
RT_barcode_primer_82	A*AGCAGTGGTATCAACGCAGAGTNNNNNNNNATCCATGACTTTTTTTTTTTTTTTTTTTTTTTTTTVN	*:Phosphorthioate
RT_barcode_primer_83	A*AGCAGTGGTATCAACGCAGAGTNNNNNNNNAACCTGGTCTTTTTTTTTTTTTTTTTTTTTTTTTTVN	*:Phosphorthioate
RT_barcode_primer_84	A*AGCAGTGGTATCAACGCAGAGTNNNNNNNNGGTACCGGCATTTTTTTTTTTTTTTTTTTTTTTTTVN	*:Phosphorthioate
RT_barcode_primer_85	A*AGCAGTGGTATCAACGCAGAGTNNNNNNNNAAGCCAGTTATTTTTTTTTTTTTTTTTTTTTTTTTVN	*:Phosphorthioate
RT_barcode_primer_86	A*AGCAGTGGTATCAACGCAGAGTNNNNNNNNTCTTGCCGACTTTTTTTTTTTTTTTTTTTTTTTTTVN	*:Phosphorthioate
RT_barcode_primer_87	A*AGCAGTGGTATCAACGCAGAGTNNNNNNNNAAGACCGTTGTTTTTTTTTTTTTTTTTTTTTTTTTVN	*:Phosphorthioate
RT_barcode_primer_88	A*AGCAGTGGTATCAACGCAGAGTNNNNNNNNAGGTTAGCATTTTTTTTTTTTTTTTTTTTTTTTTTVN	*:Phosphorthioate
RT_barcode_primer_89	A*AGCAGTGGTATCAACGCAGAGTNNNNNNNNTTCGCCTCCATTTTTTTTTTTTTTTTTTTTTTTTTVN	*:Phosphorthioate
RT_barcode_primer_90	A*AGCAGTGGTATCAACGCAGAGTNNNNNNNNAGAGCCAAGGTTTTTTTTTTTTTTTTTTTTTTTTTVN	*:Phosphorthioate
RT_barcode_primer_91	A*AGCAGTGGTATCAACGCAGAGTNNNNNNNNAATACCATCCTTTTTTTTTTTTTTTTTTTTTTTTTVN	*:Phosphorthioate
RT_barcode_primer_92	A*AGCAGTGGTATCAACGCAGAGTNNNNNNNNAGCTCTCCTCTTTTTTTTTTTTTTTTTTTTTTTTTVN	*:Phosphorthioate
RT_barcode_primer_93	A*AGCAGTGGTATCAACGCAGAGTNNNNNNNNAGCTTATCCGTTTTTTTTTTTTTTTTTTTTTTTTTVN	*:Phosphorthioate
RT_barcode_primer_94	A*AGCAGTGGTATCAACGCAGAGTNNNNNNNNCATCTCTGCATTTTTTTTTTTTTTTTTTTTTTTTTVN	*:Phosphorthioate
RT_barcode_primer_95	A*AGCAGTGGTATCAACGCAGAGTNNNNNNNNACCTGGCCAATTTTTTTTTTTTTTTTTTTTTTTTTVN	*:Phosphorthioate
RT_barcode_primer_96	A*AGCAGTGGTATCAACGCAGAGTNNNNNNNNTAACTGGTTATTTTTTTTTTTTTTTTTTTTTTTTTVN	*:Phosphorthioate
RT_barcode_primer_97	A*AGCAGTGGTATCAACGCAGAGTNNNNNNNNTTGCTAACGGTTTTTTTTTTTTTTTTTTTTTTTTTVN	*:Phosphorthioate
RT_barcode_primer_98	A*AGCAGTGGTATCAACGCAGAGTNNNNNNNNACTAGAGAGTTTTTTTTTTTTTTTTTTTTTTTTTTVN	*:Phosphorthioate
RT_barcode_primer_99	A*AGCAGTGGTATCAACGCAGAGTNNNNNNNNAATGCCGCTTTTTTTTTTTTTTTTTTTTTTTTTTTVN	*:Phosphorthioate
RT_barcode_primer_100	A*AGCAGTGGTATCAACGCAGAGTNNNNNNNNTATAGACGCATTTTTTTTTTTTTTTTTTTTTTTTTVN	*:Phosphorthioate
RT_barcode_primer_101	A*AGCAGTGGTATCAACGCAGAGTNNNNNNNNTCAATCGCATTTTTTTTTTTTTTTTTTTTTTTTTTVN	*:Phosphorthioate
RT_barcode_primer_102	A*AGCAGTGGTATCAACGCAGAGTNNNNNNNNTTCTTAATAATTTTTTTTTTTTTTTTTTTTTTTTTVN	*:Phosphorthioate
RT_barcode_primer_103	A*AGCAGTGGTATCAACGCAGAGTNNNNNNNNGTCCTAGAGGTTTTTTTTTTTTTTTTTTTTTTTTTVN	*:Phosphorthioate
RT_barcode_primer_104	A*AGCAGTGGTATCAACGCAGAGTNNNNNNNNATATTGATACTTTTTTTTTTTTTTTTTTTTTTTTTVN	*:Phosphorthioate
RT_barcode_primer_105	A*AGCAGTGGTATCAACGCAGAGTNNNNNNNNCCGCTGCCAGTTTTTTTTTTTTTTTTTTTTTTTTTVN	*:Phosphorthioate
RT_barcode_primer_106	A*AGCAGTGGTATCAACGCAGAGTNNNNNNNNCAATTACCGTTTTTTTTTTTTTTTTTTTTTTTTTTVN	*:Phosphorthioate
RT_barcode_primer_107	A*AGCAGTGGTATCAACGCAGAGTNNNNNNNNGGCCGTAGTCTTTTTTTTTTTTTTTTTTTTTTTTTVN	*:Phosphorthioate
RT_barcode_primer_108	A*AGCAGTGGTATCAACGCAGAGTNNNNNNNNTAATGAACGATTTTTTTTTTTTTTTTTTTTTTTTTVN	*:Phosphorthioate
RT_barcode_primer_109	A*AGCAGTGGTATCAACGCAGAGTNNNNNNNNCCGTTCCTTATTTTTTTTTTTTTTTTTTTTTTTTTVN	*:Phosphorthioate
RT_barcode_primer_110	A*AGCAGTGGTATCAACGCAGAGTNNNNNNNNATGGCTCTGCTTTTTTTTTTTTTTTTTTTTTTTTTVN	*:Phosphorthioate
RT_barcode_primer_111	A*AGCAGTGGTATCAACGCAGAGTNNNNNNNNGTATAATACGTTTTTTTTTTTTTTTTTTTTTTTTTVN	*:Phosphorthioate
RT_barcode_primer_112	A*AGCAGTGGTATCAACGCAGAGTNNNNNNNNGGCGAACTCGTTTTTTTTTTTTTTTTTTTTTTTTTVN	*:Phosphorthioate
RT_barcode_primer_113	A*AGCAGTGGTATCAACGCAGAGTNNNNNNNNTTAATTGAATTTTTTTTTTTTTTTTTTTTTTTTTTVN	*:Phosphorthioate
RT_barcode_primer_114	A*AGCAGTGGTATCAACGCAGAGTNNNNNNNNTTAGGACCGGTTTTTTTTTTTTTTTTTTTTTTTTTVN	*:Phosphorthioate
RT_barcode_primer_115	A*AGCAGTGGTATCAACGCAGAGTNNNNNNNNAAGTAAGAGCTTTTTTTTTTTTTTTTTTTTTTTTTVN	*:Phosphorthioate
RT_barcode_primer_116	A*AGCAGTGGTATCAACGCAGAGTNNNNNNNNCCTTGGTCCATTTTTTTTTTTTTTTTTTTTTTTTTVN	*:Phosphorthioate
RT_barcode_primer_117	A*AGCAGTGGTATCAACGCAGAGTNNNNNNNNCATCAGAATGTTTTTTTTTTTTTTTTTTTTTTTTTVN	*:Phosphorthioate
RT_barcode_primer_118	A*AGCAGTGGTATCAACGCAGAGTNNNNNNNNTTATAGCAGATTTTTTTTTTTTTTTTTTTTTTTTTVN	*:Phosphorthioate
RT_barcode_primer_119	A*AGCAGTGGTATCAACGCAGAGTNNNNNNNNTTACTTGGAATTTTTTTTTTTTTTTTTTTTTTTTTVN	*:Phosphorthioate
RT_barcode_primer_120	A*AGCAGTGGTATCAACGCAGAGTNNNNNNNNGCTCAGCCGGTTTTTTTTTTTTTTTTTTTTTTTTTVN	*:Phosphorthioate
RT_barcode_primer_121	A*AGCAGTGGTATCAACGCAGAGTNNNNNNNNACGTCCGCAGTTTTTTTTTTTTTTTTTTTTTTTTTVN	*:Phosphorthioate
RT_barcode_primer_122	A*AGCAGTGGTATCAACGCAGAGTNNNNNNNNTTGCGAGGCATTTTTTTTTTTTTTTTTTTTTTTTTVN	*:Phosphorthioate
RT_barcode_primer_123	A*AGCAGTGGTATCAACGCAGAGTNNNNNNNNTTCCAACCGCTTTTTTTTTTTTTTTTTTTTTTTTTVN	*:Phosphorthioate
RT_barcode_primer_124	A*AGCAGTGGTATCAACGCAGAGTNNNNNNNNTCAAGCCGATTTTTTTTTTTTTTTTTTTTTTTTTTVN	*:Phosphorthioate
RT_barcode_primer_125	A*AGCAGTGGTATCAACGCAGAGTNNNNNNNNCTTGCAACCTTTTTTTTTTTTTTTTTTTTTTTTTTVN	*:Phosphorthioate
RT_barcode_primer_126	A*AGCAGTGGTATCAACGCAGAGTNNNNNNNNCCATCGCGAATTTTTTTTTTTTTTTTTTTTTTTTTVN	*:Phosphorthioate
RT_barcode_primer_127	A*AGCAGTGGTATCAACGCAGAGTNNNNNNNNTAGACTTCTTTTTTTTTTTTTTTTTTTTTTTTTTTVN	*:Phosphorthioate
RT_barcode_primer_128	A*AGCAGTGGTATCAACGCAGAGTNNNNNNNNGTCCTTAAGATTTTTTTTTTTTTTTTTTTTTTTTTVN	*:Phosphorthioate
RT_barcode_primer_129	A*AGCAGTGGTATCAACGCAGAGTNNNNNNNNAGTAACGGTCTTTTTTTTTTTTTTTTTTTTTTTTTVN	*:Phosphorthioate
RT_barcode_primer_130	A*AGCAGTGGTATCAACGCAGAGTNNNNNNNNGTTCGTCAGATTTTTTTTTTTTTTTTTTTTTTTTTVN	*:Phosphorthioate
RT_barcode_primer_131	A*AGCAGTGGTATCAACGCAGAGTNNNNNNNNCGCCTAATGCTTTTTTTTTTTTTTTTTTTTTTTTTVN	*:Phosphorthioate
RT_barcode_primer_132	A*AGCAGTGGTATCAACGCAGAGTNNNNNNNNACCGGAATTATTTTTTTTTTTTTTTTTTTTTTTTTVN	*:Phosphorthioate
RT_barcode_primer_133	A*AGCAGTGGTATCAACGCAGAGTNNNNNNNNTAGGCCATAGTTTTTTTTTTTTTTTTTTTTTTTTTVN	*:Phosphorthioate
RT_barcode_primer_134	A*AGCAGTGGTATCAACGCAGAGTNNNNNNNNTAACTCTTAGTTTTTTTTTTTTTTTTTTTTTTTTTVN	*:Phosphorthioate
RT_barcode_primer_135	A*AGCAGTGGTATCAACGCAGAGTNNNNNNNNTATGAGTTAATTTTTTTTTTTTTTTTTTTTTTTTTVN	*:Phosphorthioate
RT_barcode_primer_136	A*AGCAGTGGTATCAACGCAGAGTNNNNNNNNTATCATGATCTTTTTTTTTTTTTTTTTTTTTTTTTVN	*:Phosphorthioate
RT_barcode_primer_137	A*AGCAGTGGTATCAACGCAGAGTNNNNNNNNGAGCATATGGTTTTTTTTTTTTTTTTTTTTTTTTTVN	*:Phosphorthioate
RT_barcode_primer_138	A*AGCAGTGGTATCAACGCAGAGTNNNNNNNNTAACGATCCATTTTTTTTTTTTTTTTTTTTTTTTTVN	*:Phosphorthioate
RT_barcode_primer_139	A*AGCAGTGGTATCAACGCAGAGTNNNNNNNNCGGCGTAACTTTTTTTTTTTTTTTTTTTTTTTTTTVN	*:Phosphorthioate
RT_barcode_primer_140	A*AGCAGTGGTATCAACGCAGAGTNNNNNNNNCGTCGCAGCCTTTTTTTTTTTTTTTTTTTTTTTTTVN	*:Phosphorthioate
RT_barcode_primer_141	A*AGCAGTGGTATCAACGCAGAGTNNNNNNNNGTAGCTCCATTTTTTTTTTTTTTTTTTTTTTTTTTVN	*:Phosphorthioate
RT_barcode_primer_142	A*AGCAGTGGTATCAACGCAGAGTNNNNNNNNGTCCTACTTGTTTTTTTTTTTTTTTTTTTTTTTTTVN	*:Phosphorthioate
RT_barcode_primer_143	A*AGCAGTGGTATCAACGCAGAGTNNNNNNNNGGTAGGTTAGTTTTTTTTTTTTTTTTTTTTTTTTTVN	*:Phosphorthioate
RT_barcode_primer_144	A*AGCAGTGGTATCAACGCAGAGTNNNNNNNNGAGCATCATTTTTTTTTTTTTTTTTTTTTTTTTTTVN	*:Phosphorthioate
RT_barcode_primer_145	A*AGCAGTGGTATCAACGCAGAGTNNNNNNNNCCGCTCCGGCTTTTTTTTTTTTTTTTTTTTTTTTTVN	*:Phosphorthioate
RT_barcode_primer_146	A*AGCAGTGGTATCAACGCAGAGTNNNNNNNNTTCTTCCGGTTTTTTTTTTTTTTTTTTTTTTTTTTTVN	*:Phosphorthioate
RT_barcode_primer_147	A*AGCAGTGGTATCAACGCAGAGTNNNNNNNNAGGAGAGAACTTTTTTTTTTTTTTTTTTTTTTTTTVN	*:Phosphorthioate
RT_barcode_primer_148	A*AGCAGTGGTATCAACGCAGAGTNNNNNNNNTAACTCAATTTTTTTTTTTTTTTTTTTTTTTTTTTVN	*:Phosphorthioate
RT_barcode_primer_149	A*AGCAGTGGTATCAACGCAGAGTNNNNNNNNACTATAGGTTTTTTTTTTTTTTTTTTTTTTTTTTTVN	*:Phosphorthioate
RT_barcode_primer_150	A*AGCAGTGGTATCAACGCAGAGTNNNNNNNNAGGTATACTCTTTTTTTTTTTTTTTTTTTTTTTTTVN	*:Phosphorthioate
RT_barcode_primer_151	A*AGCAGTGGTATCAACGCAGAGTNNNNNNNNTTCATAGGACTTTTTTTTTTTTTTTTTTTTTTTTTVN	*:Phosphorthioate
RT_barcode_primer_152	A*AGCAGTGGTATCAACGCAGAGTNNNNNNNNGGAGGCCTCCTTTTTTTTTTTTTTTTTTTTTTTTTVN	*:Phosphorthioate
RT_barcode_primer_153	A*AGCAGTGGTATCAACGCAGAGTNNNNNNNNTTCAATATAATTTTTTTTTTTTTTTTTTTTTTTTTVN	*:Phosphorthioate
RT_barcode_primer_154	A*AGCAGTGGTATCAACGCAGAGTNNNNNNNNACGTCATATATTTTTTTTTTTTTTTTTTTTTTTTTVN	*:Phosphorthioate
RT_barcode_primer_155	A*AGCAGTGGTATCAACGCAGAGTNNNNNNNNCGGTTGCGCGTTTTTTTTTTTTTTTTTTTTTTTTTVN	*:Phosphorthioate
RT_barcode_primer_156	A*AGCAGTGGTATCAACGCAGAGTNNNNNNNNCAAGGAGGTCTTTTTTTTTTTTTTTTTTTTTTTTTVN	*:Phosphorthioate
RT_barcode_primer_157	A*AGCAGTGGTATCAACGCAGAGTNNNNNNNNTTACGATGAATTTTTTTTTTTTTTTTTTTTTTTTTVN	*:Phosphorthioate
RT_barcode_primer_158	A*AGCAGTGGTATCAACGCAGAGTNNNNNNNNTTGCTGGCATTTTTTTTTTTTTTTTTTTTTTTTTTVN	*:Phosphorthioate
RT_barcode_primer_159	A*AGCAGTGGTATCAACGCAGAGTNNNNNNNNATTCGACCAATTTTTTTTTTTTTTTTTTTTTTTTTVN	*:Phosphorthioate
RT_barcode_primer_160	A*AGCAGTGGTATCAACGCAGAGTNNNNNNNNCCGCGGCTCATTTTTTTTTTTTTTTTTTTTTTTTTVN	*:Phosphorthioate
RT_barcode_primer_161	A*AGCAGTGGTATCAACGCAGAGTNNNNNNNNGTTACGCAAGTTTTTTTTTTTTTTTTTTTTTTTTTVN	*:Phosphorthioate
RT_barcode_primer_162	A*AGCAGTGGTATCAACGCAGAGTNNNNNNNNAGCCGGTACCTTTTTTTTTTTTTTTTTTTTTTTTTVN	*:Phosphorthioate
RT_barcode_primer_163	A*AGCAGTGGTATCAACGCAGAGTNNNNNNNNACCTCTATCTTTTTTTTTTTTTTTTTTTTTTTTTTVN	*:Phosphorthioate
RT_barcode_primer_164	A*AGCAGTGGTATCAACGCAGAGTNNNNNNNNGGACTACTACTTTTTTTTTTTTTTTTTTTTTTTTTVN	*:Phosphorthioate
RT_barcode_primer_165	A*AGCAGTGGTATCAACGCAGAGTNNNNNNNNGTATCATCGATTTTTTTTTTTTTTTTTTTTTTTTTVN	*:Phosphorthioate
RT_barcode_primer_166	A*AGCAGTGGTATCAACGCAGAGTNNNNNNNNCCGCGATTATTTTTTTTTTTTTTTTTTTTTTTTTTVN	*:Phosphorthioate
RT_barcode_primer_167	A*AGCAGTGGTATCAACGCAGAGTNNNNNNNNATTCAGGTACTTTTTTTTTTTTTTTTTTTTTTTTTVN	*:Phosphorthioate
RT_barcode_primer_168	A*AGCAGTGGTATCAACGCAGAGTNNNNNNNNATGGAATTGGTTTTTTTTTTTTTTTTTTTTTTTTTVN	*:Phosphorthioate
RT_barcode_primer_169	A*AGCAGTGGTATCAACGCAGAGTNNNNNNNNGACGAAGCGTTTTTTTTTTTTTTTTTTTTTTTTTTVN	*:Phosphorthioate
RT_barcode_primer_170	A*AGCAGTGGTATCAACGCAGAGTNNNNNNNNCTTGCAGTAGTTTTTTTTTTTTTTTTTTTTTTTTTVN	*:Phosphorthioate
RT_barcode_primer_171	A*AGCAGTGGTATCAACGCAGAGTNNNNNNNNCTTGGTAATGTTTTTTTTTTTTTTTTTTTTTTTTTVN	*:Phosphorthioate
RT_barcode_primer_172	A*AGCAGTGGTATCAACGCAGAGTNNNNNNNNCAAGTCGACCTTTTTTTTTTTTTTTTTTTTTTTTTVN	*:Phosphorthioate
RT_barcode_primer_173	A*AGCAGTGGTATCAACGCAGAGTNNNNNNNNTAACGAATTGTTTTTTTTTTTTTTTTTTTTTTTTTVN	*:Phosphorthioate
RT_barcode_primer_174	A*AGCAGTGGTATCAACGCAGAGTNNNNNNNNTTATTCTGAGTTTTTTTTTTTTTTTTTTTTTTTTTVN	*:Phosphorthioate
RT_barcode_primer_175	A*AGCAGTGGTATCAACGCAGAGTNNNNNNNNTTATTATGGTTTTTTTTTTTTTTTTTTTTTTTTTTVN	*:Phosphorthioate
RT_barcode_primer_176	A*AGCAGTGGTATCAACGCAGAGTNNNNNNNNATATGAGCCATTTTTTTTTTTTTTTTTTTTTTTTTVN	*:Phosphorthioate
RT_barcode_primer_177	A*AGCAGTGGTATCAACGCAGAGTNNNNNNNNCAACCAGTACTTTTTTTTTTTTTTTTTTTTTTTTTVN	*:Phosphorthioate
RT_barcode_primer_178	A*AGCAGTGGTATCAACGCAGAGTNNNNNNNNCATCCGACTATTTTTTTTTTTTTTTTTTTTTTTTTVN	*:Phosphorthioate
RT_barcode_primer_179	A*AGCAGTGGTATCAACGCAGAGTNNNNNNNNCCGCAAGTTCTTTTTTTTTTTTTTTTTTTTTTTTTVN	*:Phosphorthioate
RT_barcode_primer_180	A*AGCAGTGGTATCAACGCAGAGTNNNNNNNNCAGGAGGAGATTTTTTTTTTTTTTTTTTTTTTTTTVN	*:Phosphorthioate
RT_barcode_primer_181	A*AGCAGTGGTATCAACGCAGAGTNNNNNNNNGATATCGGCGTTTTTTTTTTTTTTTTTTTTTTTTTVN	*:Phosphorthioate
RT_barcode_primer_182	A*AGCAGTGGTATCAACGCAGAGTNNNNNNNNCCAGTCCTCTTTTTTTTTTTTTTTTTTTTTTTTTTVN	*:Phosphorthioate
RT_barcode_primer_183	A*AGCAGTGGTATCAACGCAGAGTNNNNNNNNCATAGTTCGGTTTTTTTTTTTTTTTTTTTTTTTTTVN	*:Phosphorthioate
RT_barcode_primer_184	A*AGCAGTGGTATCAACGCAGAGTNNNNNNNNCGTAATGCAGTTTTTTTTTTTTTTTTTTTTTTTTTVN	*:Phosphorthioate
RT_barcode_primer_185	A*AGCAGTGGTATCAACGCAGAGTNNNNNNNNCCGTTCGGATTTTTTTTTTTTTTTTTTTTTTTTTTVN	*:Phosphorthioate
RT_barcode_primer_186	A*AGCAGTGGTATCAACGCAGAGTNNNNNNNNCCATAAGTCCTTTTTTTTTTTTTTTTTTTTTTTTTVN	*:Phosphorthioate
RT_barcode_primer_187	A*AGCAGTGGTATCAACGCAGAGTNNNNNNNNGGCAATGAGATTTTTTTTTTTTTTTTTTTTTTTTTVN	*:Phosphorthioate
RT_barcode_primer_188	A*AGCAGTGGTATCAACGCAGAGTNNNNNNNNCGGTTATGCCTTTTTTTTTTTTTTTTTTTTTTTTTVN	*:Phosphorthioate
RT_barcode_primer_189	A*AGCAGTGGTATCAACGCAGAGTNNNNNNNNTGGCCGGCCTTTTTTTTTTTTTTTTTTTTTTTTTTVN	*:Phosphorthioate
RT_barcode_primer_190	A*AGCAGTGGTATCAACGCAGAGTNNNNNNNNAGCTGCAATATTTTTTTTTTTTTTTTTTTTTTTTTVN	*:Phosphorthioate
RT_barcode_primer_191	A*AGCAGTGGTATCAACGCAGAGTNNNNNNNNTGGCCATGCATTTTTTTTTTTTTTTTTTTTTTTTTVN	*:Phosphorthioate
RT_barcode_primer_192	A*AGCAGTGGTATCAACGCAGAGTNNNNNNNNTGACGCTCCGTTTTTTTTTTTTTTTTTTTTTTTTTVN	*:Phosphorthioate
RT_barcode_primer_193	A*AGCAGTGGTATCAACGCAGAGTNNNNNNNNAACTGCTGCCTTTTTTTTTTTTTTTTTTTTTTTTTVN	*:Phosphorthioate
RT_barcode_primer_194	A*AGCAGTGGTATCAACGCAGAGTNNNNNNNNTGCGCGATGCTTTTTTTTTTTTTTTTTTTTTTTTTVN	*:Phosphorthioate
RT_barcode_primer_195	A*AGCAGTGGTATCAACGCAGAGTNNNNNNNNATTGAGATTGTTTTTTTTTTTTTTTTTTTTTTTTTVN	*:Phosphorthioate
RT_barcode_primer_196	A*AGCAGTGGTATCAACGCAGAGTNNNNNNNNTTGATATATTTTTTTTTTTTTTTTTTTTTTTTTTTVN	*:Phosphorthioate
RT_barcode_primer_197	A*AGCAGTGGTATCAACGCAGAGTNNNNNNNNCGGTAGGAATTTTTTTTTTTTTTTTTTTTTTTTTTVN	*:Phosphorthioate
RT_barcode_primer_198	A*AGCAGTGGTATCAACGCAGAGTNNNNNNNNACCAGCGCAGTTTTTTTTTTTTTTTTTTTTTTTTTVN	*:Phosphorthioate
RT_barcode_primer_199	A*AGCAGTGGTATCAACGCAGAGTNNNNNNNNAGTTCGAGTATTTTTTTTTTTTTTTTTTTTTTTTTVN	*:Phosphorthioate
RT_barcode_primer_200	A*AGCAGTGGTATCAACGCAGAGTNNNNNNNNTTGGACGCTGTTTTTTTTTTTTTTTTTTTTTTTTTVN	*:Phosphorthioate
RT_barcode_primer_201	A*AGCAGTGGTATCAACGCAGAGTNNNNNNNNATAGACTAGGTTTTTTTTTTTTTTTTTTTTTTTTTVN	*:Phosphorthioate
RT_barcode_primer_202	A*AGCAGTGGTATCAACGCAGAGTNNNNNNNNTATAGTAAGCTTTTTTTTTTTTTTTTTTTTTTTTTVN	*:Phosphorthioate
RT_barcode_primer_203	A*AGCAGTGGTATCAACGCAGAGTNNNNNNNNCGGTCGTTAATTTTTTTTTTTTTTTTTTTTTTTTTVN	*:Phosphorthioate
RT_barcode_primer_204	A*AGCAGTGGTATCAACGCAGAGTNNNNNNNNATGGCGGATCTTTTTTTTTTTTTTTTTTTTTTTTTVN	*:Phosphorthioate
RT_barcode_primer_205	A*AGCAGTGGTATCAACGCAGAGTNNNNNNNNCTCTGATCAGTTTTTTTTTTTTTTTTTTTTTTTTTVN	*:Phosphorthioate
RT_barcode_primer_206	A*AGCAGTGGTATCAACGCAGAGTNNNNNNNNGGCCAGTCCGTTTTTTTTTTTTTTTTTTTTTTTTTVN	*:Phosphorthioate
RT_barcode_primer_207	A*AGCAGTGGTATCAACGCAGAGTNNNNNNNNCGGAAGATATTTTTTTTTTTTTTTTTTTTTTTTTTVN	*:Phosphorthioate
RT_barcode_primer_208	A*AGCAGTGGTATCAACGCAGAGTNNNNNNNNTGGCTGATGATTTTTTTTTTTTTTTTTTTTTTTTTVN	*:Phosphorthioate
RT_barcode_primer_209	A*AGCAGTGGTATCAACGCAGAGTNNNNNNNNGAAGGTTGCCTTTTTTTTTTTTTTTTTTTTTTTTTVN	*:Phosphorthioate
RT_barcode_primer_210	A*AGCAGTGGTATCAACGCAGAGTNNNNNNNNGTTGAAGGATTTTTTTTTTTTTTTTTTTTTTTTTTVN	*:Phosphorthioate
RT_barcode_primer_211	A*AGCAGTGGTATCAACGCAGAGTNNNNNNNNTGCGCCAGAATTTTTTTTTTTTTTTTTTTTTTTTTVN	*:Phosphorthioate
RT_barcode_primer_212	A*AGCAGTGGTATCAACGCAGAGTNNNNNNNNCGAATAATTCTTTTTTTTTTTTTTTTTTTTTTTTTVN	*:Phosphorthioate
RT_barcode_primer_213	A*AGCAGTGGTATCAACGCAGAGTNNNNNNNNGCGACGCCTTTTTTTTTTTTTTTTTTTTTTTTTTTVN	*:Phosphorthioate
RT_barcode_primer_214	A*AGCAGTGGTATCAACGCAGAGTNNNNNNNNATCAACGATTTTTTTTTTTTTTTTTTTTTTTTTTTVN	*:Phosphorthioate
RT_barcode_primer_215	A*AGCAGTGGTATCAACGCAGAGTNNNNNNNNGTTCTGAATTTTTTTTTTTTTTTTTTTTTTTTTTTVN	*:Phosphorthioate
RT_barcode_primer_216	A*AGCAGTGGTATCAACGCAGAGTNNNNNNNNGCTAACCTCATTTTTTTTTTTTTTTTTTTTTTTTTVN	*:Phosphorthioate
RT_barcode_primer_217	A*AGCAGTGGTATCAACGCAGAGTNNNNNNNNGGAGCGGCCGTTTTTTTTTTTTTTTTTTTTTTTTTVN	*:Phosphorthioate
RT_barcode_primer_218	A*AGCAGTGGTATCAACGCAGAGTNNNNNNNNCGCGTACGACTTTTTTTTTTTTTTTTTTTTTTTTTVN	*:Phosphorthioate
RT_barcode_primer_219	A*AGCAGTGGTATCAACGCAGAGTNNNNNNNNCGATGGCGCCTTTTTTTTTTTTTTTTTTTTTTTTTVN	*:Phosphorthioate
RT_barcode_primer_220	A*AGCAGTGGTATCAACGCAGAGTNNNNNNNNTGGTATTCATTTTTTTTTTTTTTTTTTTTTTTTTTVN	*:Phosphorthioate
RT_barcode_primer_221	A*AGCAGTGGTATCAACGCAGAGTNNNNNNNNGATAAGGCAATTTTTTTTTTTTTTTTTTTTTTTTTVN	*:Phosphorthioate
RT_barcode_primer_222	A*AGCAGTGGTATCAACGCAGAGTNNNNNNNNGCCGGTCGAGTTTTTTTTTTTTTTTTTTTTTTTTTVN	*:Phosphorthioate
RT_barcode_primer_223	A*AGCAGTGGTATCAACGCAGAGTNNNNNNNNTGCGCCATCTTTTTTTTTTTTTTTTTTTTTTTTTTVN	*:Phosphorthioate
RT_barcode_primer_224	A*AGCAGTGGTATCAACGCAGAGTNNNNNNNNAAGTCTTCCGTTTTTTTTTTTTTTTTTTTTTTTTTVN	*:Phosphorthioate
RT_barcode_primer_225	A*AGCAGTGGTATCAACGCAGAGTNNNNNNNNAGACTCAAGCTTTTTTTTTTTTTTTTTTTTTTTTTVN	*:Phosphorthioate
RT_barcode_primer_226	A*AGCAGTGGTATCAACGCAGAGTNNNNNNNNGCAGGCGACGTTTTTTTTTTTTTTTTTTTTTTTTTVN	*:Phosphorthioate
RT_barcode_primer_227	A*AGCAGTGGTATCAACGCAGAGTNNNNNNNNAATACTCTTCTTTTTTTTTTTTTTTTTTTTTTTTTVN	*:Phosphorthioate
RT_barcode_primer_228	A*AGCAGTGGTATCAACGCAGAGTNNNNNNNNCCAACTAACCTTTTTTTTTTTTTTTTTTTTTTTTTVN	*:Phosphorthioate
RT_barcode_primer_229	A*AGCAGTGGTATCAACGCAGAGTNNNNNNNNTATCCTCAATTTTTTTTTTTTTTTTTTTTTTTTTTVN	*:Phosphorthioate
RT_barcode_primer_230	A*AGCAGTGGTATCAACGCAGAGTNNNNNNNNGCCGTCGCGTTTTTTTTTTTTTTTTTTTTTTTTTTVN	*:Phosphorthioate
RT_barcode_primer_231	A*AGCAGTGGTATCAACGCAGAGTNNNNNNNNAATGCTAGTCTTTTTTTTTTTTTTTTTTTTTTTTTVN	*:Phosphorthioate
RT_barcode_primer_232	A*AGCAGTGGTATCAACGCAGAGTNNNNNNNNGACGACCTGCTTTTTTTTTTTTTTTTTTTTTTTTTVN	*:Phosphorthioate
RT_barcode_primer_233	A*AGCAGTGGTATCAACGCAGAGTNNNNNNNNAGAGCCAGCCTTTTTTTTTTTTTTTTTTTTTTTTTVN	*:Phosphorthioate
RT_barcode_primer_234	A*AGCAGTGGTATCAACGCAGAGTNNNNNNNNCCAGGCCGCATTTTTTTTTTTTTTTTTTTTTTTTTVN	*:Phosphorthioate
RT_barcode_primer_235	A*AGCAGTGGTATCAACGCAGAGTNNNNNNNNCAGGTATGGATTTTTTTTTTTTTTTTTTTTTTTTTVN	*:Phosphorthioate
RT_barcode_primer_236	A*AGCAGTGGTATCAACGCAGAGTNNNNNNNNTTAATTATTGTTTTTTTTTTTTTTTTTTTTTTTTTVN	*:Phosphorthioate
RT_barcode_primer_237	A*AGCAGTGGTATCAACGCAGAGTNNNNNNNNCCGTTGACTTTTTTTTTTTTTTTTTTTTTTTTTTTVN	*:Phosphorthioate
RT_barcode_primer_238	A*AGCAGTGGTATCAACGCAGAGTNNNNNNNNGCCAGGATCATTTTTTTTTTTTTTTTTTTTTTTTTVN	*:Phosphorthioate
RT_barcode_primer_239	A*AGCAGTGGTATCAACGCAGAGTNNNNNNNNCTTCGGCGCATTTTTTTTTTTTTTTTTTTTTTTTTVN	*:Phosphorthioate
RT_barcode_primer_240	A*AGCAGTGGTATCAACGCAGAGTNNNNNNNNCAAGGCATTCTTTTTTTTTTTTTTTTTTTTTTTTTVN	*:Phosphorthioate
RT_barcode_primer_241	A*AGCAGTGGTATCAACGCAGAGTNNNNNNNNCGGATGAAGGTTTTTTTTTTTTTTTTTTTTTTTTTVN	*:Phosphorthioate
RT_barcode_primer_242	A*AGCAGTGGTATCAACGCAGAGTNNNNNNNNTATCGTCGGCTTTTTTTTTTTTTTTTTTTTTTTTTVN	*:Phosphorthioate
RT_barcode_primer_243	A*AGCAGTGGTATCAACGCAGAGTNNNNNNNNGCCGTATGCTTTTTTTTTTTTTTTTTTTTTTTTTTVN	*:Phosphorthioate
RT_barcode_primer_244	A*AGCAGTGGTATCAACGCAGAGTNNNNNNNNCTGAACTGGTTTTTTTTTTTTTTTTTTTTTTTTTTVN	*:Phosphorthioate
RT_barcode_primer_245	A*AGCAGTGGTATCAACGCAGAGTNNNNNNNNCATAACCAGCTTTTTTTTTTTTTTTTTTTTTTTTTVN	*:Phosphorthioate
RT_barcode_primer_246	A*AGCAGTGGTATCAACGCAGAGTNNNNNNNNAAGTTGCCATTTTTTTTTTTTTTTTTTTTTTTTTTVN	*:Phosphorthioate
RT_barcode_primer_247	A*AGCAGTGGTATCAACGCAGAGTNNNNNNNNAGGCCGCTCGTTTTTTTTTTTTTTTTTTTTTTTTTVN	*:Phosphorthioate
RT_barcode_primer_248	A*AGCAGTGGTATCAACGCAGAGTNNNNNNNNGTACTAGTAATTTTTTTTTTTTTTTTTTTTTTTTTVN	*:Phosphorthioate
RT_barcode_primer_249	A*AGCAGTGGTATCAACGCAGAGTNNNNNNNNGCGCGGTAGTTTTTTTTTTTTTTTTTTTTTTTTTTVN	*:Phosphorthioate
RT_barcode_primer_250	A*AGCAGTGGTATCAACGCAGAGTNNNNNNNNCTGGATTAGTTTTTTTTTTTTTTTTTTTTTTTTTTVN	*:Phosphorthioate
RT_barcode_primer_251	A*AGCAGTGGTATCAACGCAGAGTNNNNNNNNTTGGATCCTTTTTTTTTTTTTTTTTTTTTTTTTTTVN	*:Phosphorthioate
RT_barcode_primer_252	A*AGCAGTGGTATCAACGCAGAGTNNNNNNNNTTGGAATCTCTTTTTTTTTTTTTTTTTTTTTTTTTVN	*:Phosphorthioate
RT_barcode_primer_253	A*AGCAGTGGTATCAACGCAGAGTNNNNNNNNACCTGGACGCTTTTTTTTTTTTTTTTTTTTTTTTTVN	*:Phosphorthioate
RT_barcode_primer_254	A*AGCAGTGGTATCAACGCAGAGTNNNNNNNNGCGTTCAGCTTTTTTTTTTTTTTTTTTTTTTTTTTVN	*:Phosphorthioate
RT_barcode_primer_255	A*AGCAGTGGTATCAACGCAGAGTNNNNNNNNTTAGCAATAATTTTTTTTTTTTTTTTTTTTTTTTTVN	*:Phosphorthioate
RT_barcode_primer_256	A*AGCAGTGGTATCAACGCAGAGTNNNNNNNNTTGATGCTATTTTTTTTTTTTTTTTTTTTTTTTTTVN	*:Phosphorthioate
RT_barcode_primer_257	A*AGCAGTGGTATCAACGCAGAGTNNNNNNNNCTCTGCGGCATTTTTTTTTTTTTTTTTTTTTTTTTVN	*:Phosphorthioate
RT_barcode_primer_258	A*AGCAGTGGTATCAACGCAGAGTNNNNNNNNAATAATACCATTTTTTTTTTTTTTTTTTTTTTTTTVN	*:Phosphorthioate
RT_barcode_primer_259	A*AGCAGTGGTATCAACGCAGAGTNNNNNNNNACGCCGTTCATTTTTTTTTTTTTTTTTTTTTTTTTVN	*:Phosphorthioate
RT_barcode_primer_260	A*AGCAGTGGTATCAACGCAGAGTNNNNNNNNTTCGCTTACGTTTTTTTTTTTTTTTTTTTTTTTTTVN	*:Phosphorthioate
RT_barcode_primer_261	A*AGCAGTGGTATCAACGCAGAGTNNNNNNNNTACGGCTACGTTTTTTTTTTTTTTTTTTTTTTTTTVN	*:Phosphorthioate
RT_barcode_primer_262	A*AGCAGTGGTATCAACGCAGAGTNNNNNNNNTTCTTATCGATTTTTTTTTTTTTTTTTTTTTTTTTVN	*:Phosphorthioate
RT_barcode_primer_263	A*AGCAGTGGTATCAACGCAGAGTNNNNNNNNTTCCATGGCATTTTTTTTTTTTTTTTTTTTTTTTTVN	*:Phosphorthioate
RT_barcode_primer_264	A*AGCAGTGGTATCAACGCAGAGTNNNNNNNNAAGTAGTCAGTTTTTTTTTTTTTTTTTTTTTTTTTVN	*:Phosphorthioate
RT_barcode_primer_265	A*AGCAGTGGTATCAACGCAGAGTNNNNNNNNTCAGCTCTAATTTTTTTTTTTTTTTTTTTTTTTTTVN	*:Phosphorthioate
RT_barcode_primer_266	A*AGCAGTGGTATCAACGCAGAGTNNNNNNNNCGAATAGATGTTTTTTTTTTTTTTTTTTTTTTTTTVN	*:Phosphorthioate
RT_barcode_primer_267	A*AGCAGTGGTATCAACGCAGAGTNNNNNNNNCGGAGATCCGTTTTTTTTTTTTTTTTTTTTTTTTTVN	*:Phosphorthioate
RT_barcode_primer_268	A*AGCAGTGGTATCAACGCAGAGTNNNNNNNNACCGCAGAATTTTTTTTTTTTTTTTTTTTTTTTTTVN	*:Phosphorthioate
RT_barcode_primer_269	A*AGCAGTGGTATCAACGCAGAGTNNNNNNNNTCTCCTATAATTTTTTTTTTTTTTTTTTTTTTTTTVN	*:Phosphorthioate
RT_barcode_primer_270	A*AGCAGTGGTATCAACGCAGAGTNNNNNNNNAAGACGGCCATTTTTTTTTTTTTTTTTTTTTTTTTVN	*:Phosphorthioate
RT_barcode_primer_271	A*AGCAGTGGTATCAACGCAGAGTNNNNNNNNGCCAACGCCATTTTTTTTTTTTTTTTTTTTTTTTTVN	*:Phosphorthioate
RT_barcode_primer_272	A*AGCAGTGGTATCAACGCAGAGTNNNNNNNNTCTACCATTATTTTTTTTTTTTTTTTTTTTTTTTTVN	*:Phosphorthioate
RT_barcode_primer_273	A*AGCAGTGGTATCAACGCAGAGTNNNNNNNNTTACGTATACTTTTTTTTTTTTTTTTTTTTTTTTTVN	*:Phosphorthioate
RT_barcode_primer_274	A*AGCAGTGGTATCAACGCAGAGTNNNNNNNNACTTAACTAGTTTTTTTTTTTTTTTTTTTTTTTTTVN	*:Phosphorthioate
RT_barcode_primer_275	A*AGCAGTGGTATCAACGCAGAGTNNNNNNNNGCAGACCGGTTTTTTTTTTTTTTTTTTTTTTTTTTVN	*:Phosphorthioate
RT_barcode_primer_276	A*AGCAGTGGTATCAACGCAGAGTNNNNNNNNTGAGTCCAGATTTTTTTTTTTTTTTTTTTTTTTTTVN	*:Phosphorthioate
RT_barcode_primer_277	A*AGCAGTGGTATCAACGCAGAGTNNNNNNNNTGGAGAATTCTTTTTTTTTTTTTTTTTTTTTTTTTVN	*:Phosphorthioate
RT_barcode_primer_278	A*AGCAGTGGTATCAACGCAGAGTNNNNNNNNGGCGAGCTTATTTTTTTTTTTTTTTTTTTTTTTTTVN	*:Phosphorthioate
RT_barcode_primer_279	A*AGCAGTGGTATCAACGCAGAGTNNNNNNNNTCGAGGAGTATTTTTTTTTTTTTTTTTTTTTTTTTVN	*:Phosphorthioate
RT_barcode_primer_280	A*AGCAGTGGTATCAACGCAGAGTNNNNNNNNCCTTACTCCTTTTTTTTTTTTTTTTTTTTTTTTTTVN	*:Phosphorthioate
RT_barcode_primer_281	A*AGCAGTGGTATCAACGCAGAGTNNNNNNNNTCAGACGAACTTTTTTTTTTTTTTTTTTTTTTTTTVN	*:Phosphorthioate
RT_barcode_primer_282	A*AGCAGTGGTATCAACGCAGAGTNNNNNNNNCCGTCCAGTATTTTTTTTTTTTTTTTTTTTTTTTTVN	*:Phosphorthioate
RT_barcode_primer_283	A*AGCAGTGGTATCAACGCAGAGTNNNNNNNNGTTCCGCTAATTTTTTTTTTTTTTTTTTTTTTTTTVN	*:Phosphorthioate
RT_barcode_primer_284	A*AGCAGTGGTATCAACGCAGAGTNNNNNNNNCAGATTCGATTTTTTTTTTTTTTTTTTTTTTTTTTVN	*:Phosphorthioate
RT_barcode_primer_285	A*AGCAGTGGTATCAACGCAGAGTNNNNNNNNTGCATATAACTTTTTTTTTTTTTTTTTTTTTTTTTVN	*:Phosphorthioate
RT_barcode_primer_286	A*AGCAGTGGTATCAACGCAGAGTNNNNNNNNTAGGCAGATATTTTTTTTTTTTTTTTTTTTTTTTTVN	*:Phosphorthioate
RT_barcode_primer_287	A*AGCAGTGGTATCAACGCAGAGTNNNNNNNNTATGCCGAGTTTTTTTTTTTTTTTTTTTTTTTTTTVN	*:Phosphorthioate
RT_barcode_primer_288	A*AGCAGTGGTATCAACGCAGAGTNNNNNNNNATAGTCGTAGTTTTTTTTTTTTTTTTTTTTTTTTTVN	*:Phosphorthioate
RT_barcode_primer_289	A*AGCAGTGGTATCAACGCAGAGTNNNNNNNNGGATGCAGCATTTTTTTTTTTTTTTTTTTTTTTTTVN	*:Phosphorthioate
RT_barcode_primer_290	A*AGCAGTGGTATCAACGCAGAGTNNNNNNNNCCGCTATATTTTTTTTTTTTTTTTTTTTTTTTTTTVN	*:Phosphorthioate
RT_barcode_primer_291	A*AGCAGTGGTATCAACGCAGAGTNNNNNNNNATCGAGTCGCTTTTTTTTTTTTTTTTTTTTTTTTTVN	*:Phosphorthioate
RT_barcode_primer_292	A*AGCAGTGGTATCAACGCAGAGTNNNNNNNNGCGACGCAGATTTTTTTTTTTTTTTTTTTTTTTTTVN	*:Phosphorthioate
RT_barcode_primer_293	A*AGCAGTGGTATCAACGCAGAGTNNNNNNNNAATGGTCGACTTTTTTTTTTTTTTTTTTTTTTTTTVN	*:Phosphorthioate
RT_barcode_primer_294	A*AGCAGTGGTATCAACGCAGAGTNNNNNNNNTGGAACTAGATTTTTTTTTTTTTTTTTTTTTTTTTVN	*:Phosphorthioate
RT_barcode_primer_295	A*AGCAGTGGTATCAACGCAGAGTNNNNNNNNGTCCAACTCATTTTTTTTTTTTTTTTTTTTTTTTTVN	*:Phosphorthioate
RT_barcode_primer_296	A*AGCAGTGGTATCAACGCAGAGTNNNNNNNNTTATAAGAACTTTTTTTTTTTTTTTTTTTTTTTTTVN	*:Phosphorthioate
RT_barcode_primer_297	A*AGCAGTGGTATCAACGCAGAGTNNNNNNNNCAAGCTTCATTTTTTTTTTTTTTTTTTTTTTTTTTVN	*:Phosphorthioate
RT_barcode_primer_298	A*AGCAGTGGTATCAACGCAGAGTNNNNNNNNCTGATTAAGATTTTTTTTTTTTTTTTTTTTTTTTTVN	*:Phosphorthioate
RT_barcode_primer_299	A*AGCAGTGGTATCAACGCAGAGTNNNNNNNNTACTTACTTATTTTTTTTTTTTTTTTTTTTTTTTTVN	*:Phosphorthioate
RT_barcode_primer_300	A*AGCAGTGGTATCAACGCAGAGTNNNNNNNNGGATCTGCAGTTTTTTTTTTTTTTTTTTTTTTTTTVN	*:Phosphorthioate
RT_barcode_primer_301	A*AGCAGTGGTATCAACGCAGAGTNNNNNNNNATGCAATATGTTTTTTTTTTTTTTTTTTTTTTTTTVN	*:Phosphorthioate
RT_barcode_primer_302	A*AGCAGTGGTATCAACGCAGAGTNNNNNNNNACTGCCGATATTTTTTTTTTTTTTTTTTTTTTTTTVN	*:Phosphorthioate
RT_barcode_primer_303	A*AGCAGTGGTATCAACGCAGAGTNNNNNNNNTCCAGAAGGTTTTTTTTTTTTTTTTTTTTTTTTTTVN	*:Phosphorthioate
RT_barcode_primer_304	A*AGCAGTGGTATCAACGCAGAGTNNNNNNNNTTCAAGACCATTTTTTTTTTTTTTTTTTTTTTTTTVN	*:Phosphorthioate
RT_barcode_primer_305	A*AGCAGTGGTATCAACGCAGAGTNNNNNNNNTATTACTCATTTTTTTTTTTTTTTTTTTTTTTTTTVN	*:Phosphorthioate
RT_barcode_primer_306	A*AGCAGTGGTATCAACGCAGAGTNNNNNNNNAACTGATCTTTTTTTTTTTTTTTTTTTTTTTTTTTVN	*:Phosphorthioate
RT_barcode_primer_307	A*AGCAGTGGTATCAACGCAGAGTNNNNNNNNCCGCGGACCGTTTTTTTTTTTTTTTTTTTTTTTTTVN	*:Phosphorthioate
RT_barcode_primer_308	A*AGCAGTGGTATCAACGCAGAGTNNNNNNNNAATACGCAGGTTTTTTTTTTTTTTTTTTTTTTTTTVN	*:Phosphorthioate
RT_barcode_primer_309	A*AGCAGTGGTATCAACGCAGAGTNNNNNNNNGGTCGCGTCATTTTTTTTTTTTTTTTTTTTTTTTTVN	*:Phosphorthioate
RT_barcode_primer_310	A*AGCAGTGGTATCAACGCAGAGTNNNNNNNNAATTATCAGCTTTTTTTTTTTTTTTTTTTTTTTTTVN	*:Phosphorthioate
RT_barcode_primer_311	A*AGCAGTGGTATCAACGCAGAGTNNNNNNNNATTGCGCTGATTTTTTTTTTTTTTTTTTTTTTTTTVN	*:Phosphorthioate
RT_barcode_primer_312	A*AGCAGTGGTATCAACGCAGAGTNNNNNNNNAGCTAAGGTATTTTTTTTTTTTTTTTTTTTTTTTTVN	*:Phosphorthioate
RT_barcode_primer_313	A*AGCAGTGGTATCAACGCAGAGTNNNNNNNNTCGTAGAGAATTTTTTTTTTTTTTTTTTTTTTTTTVN	*:Phosphorthioate
RT_barcode_primer_314	A*AGCAGTGGTATCAACGCAGAGTNNNNNNNNTGATGGCCTTTTTTTTTTTTTTTTTTTTTTTTTTTVN	*:Phosphorthioate
RT_barcode_primer_315	A*AGCAGTGGTATCAACGCAGAGTNNNNNNNNTGGAAGTACCTTTTTTTTTTTTTTTTTTTTTTTTTVN	*:Phosphorthioate
RT_barcode_primer_316	A*AGCAGTGGTATCAACGCAGAGTNNNNNNNNAGATATATCGTTTTTTTTTTTTTTTTTTTTTTTTTVN	*:Phosphorthioate
RT_barcode_primer_317	A*AGCAGTGGTATCAACGCAGAGTNNNNNNNNCATGCTGGTTTTTTTTTTTTTTTTTTTTTTTTTTTVN	*:Phosphorthioate
RT_barcode_primer_318	A*AGCAGTGGTATCAACGCAGAGTNNNNNNNNGCAAGGAATATTTTTTTTTTTTTTTTTTTTTTTTTVN	*:Phosphorthioate
RT_barcode_primer_319	A*AGCAGTGGTATCAACGCAGAGTNNNNNNNNGGCATAGCTTTTTTTTTTTTTTTTTTTTTTTTTTTVN	*:Phosphorthioate
RT_barcode_primer_320	A*AGCAGTGGTATCAACGCAGAGTNNNNNNNNAGTAAGCATATTTTTTTTTTTTTTTTTTTTTTTTTVN	*:Phosphorthioate
RT_barcode_primer_321	A*AGCAGTGGTATCAACGCAGAGTNNNNNNNNCGCCTCGAACTTTTTTTTTTTTTTTTTTTTTTTTTVN	*:Phosphorthioate
RT_barcode_primer_322	A*AGCAGTGGTATCAACGCAGAGTNNNNNNNNTTAGGATCTATTTTTTTTTTTTTTTTTTTTTTTTTVN	*:Phosphorthioate
RT_barcode_primer_323	A*AGCAGTGGTATCAACGCAGAGTNNNNNNNNACTACTGAAGTTTTTTTTTTTTTTTTTTTTTTTTTVN	*:Phosphorthioate
RT_barcode_primer_324	A*AGCAGTGGTATCAACGCAGAGTNNNNNNNNAATCTGGAGTTTTTTTTTTTTTTTTTTTTTTTTTTVN	*:Phosphorthioate
RT_barcode_primer_325	A*AGCAGTGGTATCAACGCAGAGTNNNNNNNNCTCGATGGAGTTTTTTTTTTTTTTTTTTTTTTTTTVN	*:Phosphorthioate
RT_barcode_primer_326	A*AGCAGTGGTATCAACGCAGAGTNNNNNNNNGTTGACGGCCTTTTTTTTTTTTTTTTTTTTTTTTTVN	*:Phosphorthioate
RT_barcode_primer_327	A*AGCAGTGGTATCAACGCAGAGTNNNNNNNNCTCGTCTAGGTTTTTTTTTTTTTTTTTTTTTTTTTVN	*:Phosphorthioate
RT_barcode_primer_328	A*AGCAGTGGTATCAACGCAGAGTNNNNNNNNGCTCTAACGATTTTTTTTTTTTTTTTTTTTTTTTTVN	*:Phosphorthioate
RT_barcode_primer_329	A*AGCAGTGGTATCAACGCAGAGTNNNNNNNNTGATAGAACGTTTTTTTTTTTTTTTTTTTTTTTTTVN	*:Phosphorthioate
RT_barcode_primer_330	A*AGCAGTGGTATCAACGCAGAGTNNNNNNNNTTAGATTCCGTTTTTTTTTTTTTTTTTTTTTTTTTVN	*:Phosphorthioate
RT_barcode_primer_331	A*AGCAGTGGTATCAACGCAGAGTNNNNNNNNTCGATATTGATTTTTTTTTTTTTTTTTTTTTTTTTVN	*:Phosphorthioate
RT_barcode_primer_332	A*AGCAGTGGTATCAACGCAGAGTNNNNNNNNCCAGGTCTACTTTTTTTTTTTTTTTTTTTTTTTTTVN	*:Phosphorthioate
RT_barcode_primer_333	A*AGCAGTGGTATCAACGCAGAGTNNNNNNNNTTGGTCATAATTTTTTTTTTTTTTTTTTTTTTTTTVN	*:Phosphorthioate
RT_barcode_primer_334	A*AGCAGTGGTATCAACGCAGAGTNNNNNNNNAACGGACCAATTTTTTTTTTTTTTTTTTTTTTTTTVN	*:Phosphorthioate
RT_barcode_primer_335	A*AGCAGTGGTATCAACGCAGAGTNNNNNNNNTTAACGTACCTTTTTTTTTTTTTTTTTTTTTTTTTVN	*:Phosphorthioate
RT_barcode_primer_336	A*AGCAGTGGTATCAACGCAGAGTNNNNNNNNGGACTCATTGTTTTTTTTTTTTTTTTTTTTTTTTTVN	*:Phosphorthioate
RT_barcode_primer_337	A*AGCAGTGGTATCAACGCAGAGTNNNNNNNNGAACTGCATCTTTTTTTTTTTTTTTTTTTTTTTTTVN	*:Phosphorthioate
RT_barcode_primer_338	A*AGCAGTGGTATCAACGCAGAGTNNNNNNNNACTCTCTCAATTTTTTTTTTTTTTTTTTTTTTTTTVN	*:Phosphorthioate
RT_barcode_primer_339	A*AGCAGTGGTATCAACGCAGAGTNNNNNNNNGTCGCTCAGTTTTTTTTTTTTTTTTTTTTTTTTTTVN	*:Phosphorthioate
RT_barcode_primer_340	A*AGCAGTGGTATCAACGCAGAGTNNNNNNNNCCGTCGGAGGTTTTTTTTTTTTTTTTTTTTTTTTTVN	*:Phosphorthioate
RT_barcode_primer_341	A*AGCAGTGGTATCAACGCAGAGTNNNNNNNNAGCGTCAATGTTTTTTTTTTTTTTTTTTTTTTTTTVN	*:Phosphorthioate
RT_barcode_primer_342	A*AGCAGTGGTATCAACGCAGAGTNNNNNNNNTTGAGTATCATTTTTTTTTTTTTTTTTTTTTTTTTVN	*:Phosphorthioate
RT_barcode_primer_343	A*AGCAGTGGTATCAACGCAGAGTNNNNNNNNTGAGGTAGAATTTTTTTTTTTTTTTTTTTTTTTTTVN	*:Phosphorthioate
RT_barcode_primer_344	A*AGCAGTGGTATCAACGCAGAGTNNNNNNNNGACTAGTCTATTTTTTTTTTTTTTTTTTTTTTTTTVN	*:Phosphorthioate
RT_barcode_primer_345	A*AGCAGTGGTATCAACGCAGAGTNNNNNNNNCTGCTTCGACTTTTTTTTTTTTTTTTTTTTTTTTTVN	*:Phosphorthioate
RT_barcode_primer_346	A*AGCAGTGGTATCAACGCAGAGTNNNNNNNNCCTAGCGCCTTTTTTTTTTTTTTTTTTTTTTTTTTVN	*:Phosphorthioate
RT_barcode_primer_347	A*AGCAGTGGTATCAACGCAGAGTNNNNNNNNAGTTGCATCTTTTTTTTTTTTTTTTTTTTTTTTTTVN	*:Phosphorthioate
RT_barcode_primer_348	A*AGCAGTGGTATCAACGCAGAGTNNNNNNNNAATTGCCTACTTTTTTTTTTTTTTTTTTTTTTTTTVN	*:Phosphorthioate
RT_barcode_primer_349	A*AGCAGTGGTATCAACGCAGAGTNNNNNNNNCGCCGCCTCCTTTTTTTTTTTTTTTTTTTTTTTTTVN	*:Phosphorthioate
RT_barcode_primer_350	A*AGCAGTGGTATCAACGCAGAGTNNNNNNNNCAAGTACTGGTTTTTTTTTTTTTTTTTTTTTTTTTVN	*:Phosphorthioate
RT_barcode_primer_351	A*AGCAGTGGTATCAACGCAGAGTNNNNNNNNCGGCGAGACCTTTTTTTTTTTTTTTTTTTTTTTTTVN	*:Phosphorthioate
RT_barcode_primer_352	A*AGCAGTGGTATCAACGCAGAGTNNNNNNNNGACCTCCGCCTTTTTTTTTTTTTTTTTTTTTTTTTVN	*:Phosphorthioate
RT_barcode_primer_353	A*AGCAGTGGTATCAACGCAGAGTNNNNNNNNTCTAGAACTATTTTTTTTTTTTTTTTTTTTTTTTTVN	*:Phosphorthioate
RT_barcode_primer_354	A*AGCAGTGGTATCAACGCAGAGTNNNNNNNNCGATCATTACTTTTTTTTTTTTTTTTTTTTTTTTTVN	*:Phosphorthioate
RT_barcode_primer_355	A*AGCAGTGGTATCAACGCAGAGTNNNNNNNNGACCTCTCTGTTTTTTTTTTTTTTTTTTTTTTTTTVN	*:Phosphorthioate
RT_barcode_primer_356	A*AGCAGTGGTATCAACGCAGAGTNNNNNNNNGGCTAATTAATTTTTTTTTTTTTTTTTTTTTTTTTVN	*:Phosphorthioate
RT_barcode_primer_357	A*AGCAGTGGTATCAACGCAGAGTNNNNNNNNGATGATCGTATTTTTTTTTTTTTTTTTTTTTTTTTVN	*:Phosphorthioate
RT_barcode_primer_358	A*AGCAGTGGTATCAACGCAGAGTNNNNNNNNGCTCTCGCCTTTTTTTTTTTTTTTTTTTTTTTTTTVN	*:Phosphorthioate
RT_barcode_primer_359	A*AGCAGTGGTATCAACGCAGAGTNNNNNNNNACTATCTTGATTTTTTTTTTTTTTTTTTTTTTTTTVN	*:Phosphorthioate
RT_barcode_primer_360	A*AGCAGTGGTATCAACGCAGAGTNNNNNNNNAGGTCAATTATTTTTTTTTTTTTTTTTTTTTTTTTVN	*:Phosphorthioate
RT_barcode_primer_361	A*AGCAGTGGTATCAACGCAGAGTNNNNNNNNAAGCCGGCTGTTTTTTTTTTTTTTTTTTTTTTTTTVN	*:Phosphorthioate
RT_barcode_primer_362	A*AGCAGTGGTATCAACGCAGAGTNNNNNNNNCATGCATCTCTTTTTTTTTTTTTTTTTTTTTTTTTVN	*:Phosphorthioate
RT_barcode_primer_363	A*AGCAGTGGTATCAACGCAGAGTNNNNNNNNTCCGGTAATCTTTTTTTTTTTTTTTTTTTTTTTTTVN	*:Phosphorthioate
RT_barcode_primer_364	A*AGCAGTGGTATCAACGCAGAGTNNNNNNNNACCGTTACGATTTTTTTTTTTTTTTTTTTTTTTTTVN	*:Phosphorthioate
RT_barcode_primer_365	A*AGCAGTGGTATCAACGCAGAGTNNNNNNNNTCCGTCGCCATTTTTTTTTTTTTTTTTTTTTTTTTVN	*:Phosphorthioate
RT_barcode_primer_366	A*AGCAGTGGTATCAACGCAGAGTNNNNNNNNGGCTATGACTTTTTTTTTTTTTTTTTTTTTTTTTTVN	*:Phosphorthioate
RT_barcode_primer_367	A*AGCAGTGGTATCAACGCAGAGTNNNNNNNNACTTCCGAATTTTTTTTTTTTTTTTTTTTTTTTTTVN	*:Phosphorthioate
RT_barcode_primer_368	A*AGCAGTGGTATCAACGCAGAGTNNNNNNNNAACTACCGACTTTTTTTTTTTTTTTTTTTTTTTTTVN	*:Phosphorthioate
RT_barcode_primer_369	A*AGCAGTGGTATCAACGCAGAGTNNNNNNNNCGTCCGTCCTTTTTTTTTTTTTTTTTTTTTTTTTTVN	*:Phosphorthioate
RT_barcode_primer_370	A*AGCAGTGGTATCAACGCAGAGTNNNNNNNNGGTCCAGGAGTTTTTTTTTTTTTTTTTTTTTTTTTVN	*:Phosphorthioate
RT_barcode_primer_371	A*AGCAGTGGTATCAACGCAGAGTNNNNNNNNAACGAGGCTATTTTTTTTTTTTTTTTTTTTTTTTTVN	*:Phosphorthioate
RT_barcode_primer_372	A*AGCAGTGGTATCAACGCAGAGTNNNNNNNNACGTTCAACCTTTTTTTTTTTTTTTTTTTTTTTTTVN	*:Phosphorthioate
RT_barcode_primer_373	A*AGCAGTGGTATCAACGCAGAGTNNNNNNNNACGAGGACCTTTTTTTTTTTTTTTTTTTTTTTTTTVN	*:Phosphorthioate
RT_barcode_primer_374	A*AGCAGTGGTATCAACGCAGAGTNNNNNNNNAACCTAGCTTTTTTTTTTTTTTTTTTTTTTTTTTTVN	*:Phosphorthioate
RT_barcode_primer_375	A*AGCAGTGGTATCAACGCAGAGTNNNNNNNNAGTCCGCGGATTTTTTTTTTTTTTTTTTTTTTTTTVN	*:Phosphorthioate
RT_barcode_primer_376	A*AGCAGTGGTATCAACGCAGAGTNNNNNNNNACTATCCGCATTTTTTTTTTTTTTTTTTTTTTTTTVN	*:Phosphorthioate
RT_barcode_primer_377	A*AGCAGTGGTATCAACGCAGAGTNNNNNNNNCGAGCTGCCATTTTTTTTTTTTTTTTTTTTTTTTTVN	*:Phosphorthioate
RT_barcode_primer_378	A*AGCAGTGGTATCAACGCAGAGTNNNNNNNNGTCATTGCGCTTTTTTTTTTTTTTTTTTTTTTTTTVN	*:Phosphorthioate
RT_barcode_primer_379	A*AGCAGTGGTATCAACGCAGAGTNNNNNNNNCAAGATTAAGTTTTTTTTTTTTTTTTTTTTTTTTTVN	*:Phosphorthioate
RT_barcode_primer_380	A*AGCAGTGGTATCAACGCAGAGTNNNNNNNNACGCAACTCCTTTTTTTTTTTTTTTTTTTTTTTTTVN	*:Phosphorthioate
RT_barcode_primer_381	A*AGCAGTGGTATCAACGCAGAGTNNNNNNNNTGATACGAGTTTTTTTTTTTTTTTTTTTTTTTTTTVN	*:Phosphorthioate
RT_barcode_primer_382	A*AGCAGTGGTATCAACGCAGAGTNNNNNNNNCATTATTACCTTTTTTTTTTTTTTTTTTTTTTTTTVN	*:Phosphorthioate
RT_barcode_primer_383	A*AGCAGTGGTATCAACGCAGAGTNNNNNNNNTCTATAAGGATTTTTTTTTTTTTTTTTTTTTTTTTVN	*:Phosphorthioate
RT_barcode_primer_384	A*AGCAGTGGTATCAACGCAGAGTNNNNNNNNTTGGAGTCGGTTTTTTTTTTTTTTTTTTTTTTTTTVN	*:Phosphorthioate

## Sheet: 768 2nd hybridization primers
Oligonucleotie name	Sequence(5'-3')
Barcoded_HY_oligo_1	ACTCTGCGTTGATACCACTGCTTTTCTCGCATGCTGTCTCTTATACACATCTGACGCTGCCGACGA
Barcoded_HY_oligo_2	ACTCTGCGTTGATACCACTGCTTTCCTACCAGTCTGTCTCTTATACACATCTGACGCTGCCGACGA
Barcoded_HY_oligo_3	ACTCTGCGTTGATACCACTGCTTGCGTTGGAGCCTGTCTCTTATACACATCTGACGCTGCCGACGA
Barcoded_HY_oligo_4	ACTCTGCGTTGATACCACTGCTTGATCTTACGCCTGTCTCTTATACACATCTGACGCTGCCGACGA
Barcoded_HY_oligo_5	ACTCTGCGTTGATACCACTGCTTCTGATGGTCACTGTCTCTTATACACATCTGACGCTGCCGACGA
Barcoded_HY_oligo_6	ACTCTGCGTTGATACCACTGCTTCCGAGAATCCCTGTCTCTTATACACATCTGACGCTGCCGACGA
Barcoded_HY_oligo_7	ACTCTGCGTTGATACCACTGCTTGCCGCAACGACTGTCTCTTATACACATCTGACGCTGCCGACGA
Barcoded_HY_oligo_8	ACTCTGCGTTGATACCACTGCTTTGAGTCTGGCCTGTCTCTTATACACATCTGACGCTGCCGACGA
Barcoded_HY_oligo_9	ACTCTGCGTTGATACCACTGCTTTGCGGACCTACTGTCTCTTATACACATCTGACGCTGCCGACGA
Barcoded_HY_oligo_10	ACTCTGCGTTGATACCACTGCTTACCTCGTTGACTGTCTCTTATACACATCTGACGCTGCCGACGA
Barcoded_HY_oligo_11	ACTCTGCGTTGATACCACTGCTTACGGAGGCGGCTGTCTCTTATACACATCTGACGCTGCCGACGA
Barcoded_HY_oligo_12	ACTCTGCGTTGATACCACTGCTTTAGATCTACTCTGTCTCTTATACACATCTGACGCTGCCGACGA
Barcoded_HY_oligo_13	ACTCTGCGTTGATACCACTGCTTAATTAAGACTCTGTCTCTTATACACATCTGACGCTGCCGACGA
Barcoded_HY_oligo_14	ACTCTGCGTTGATACCACTGCTTCCATTGCGTTCTGTCTCTTATACACATCTGACGCTGCCGACGA
Barcoded_HY_oligo_15	ACTCTGCGTTGATACCACTGCTTTTATTCATTCCTGTCTCTTATACACATCTGACGCTGCCGACGA
Barcoded_HY_oligo_16	ACTCTGCGTTGATACCACTGCTTATCTCCGAACCTGTCTCTTATACACATCTGACGCTGCCGACGA
Barcoded_HY_oligo_17	ACTCTGCGTTGATACCACTGCTTTTGACTTCAGCTGTCTCTTATACACATCTGACGCTGCCGACGA
Barcoded_HY_oligo_18	ACTCTGCGTTGATACCACTGCTTGGCAGGTATTCTGTCTCTTATACACATCTGACGCTGCCGACGA
Barcoded_HY_oligo_19	ACTCTGCGTTGATACCACTGCTTAGAGCTATAACTGTCTCTTATACACATCTGACGCTGCCGACGA
Barcoded_HY_oligo_20	ACTCTGCGTTGATACCACTGCTTCTAAGAGAAGCTGTCTCTTATACACATCTGACGCTGCCGACGA
Barcoded_HY_oligo_21	ACTCTGCGTTGATACCACTGCTTACTCAATAGGCTGTCTCTTATACACATCTGACGCTGCCGACGA
Barcoded_HY_oligo_22	ACTCTGCGTTGATACCACTGCTTCTTGCGCCGCCTGTCTCTTATACACATCTGACGCTGCCGACGA
Barcoded_HY_oligo_23	ACTCTGCGTTGATACCACTGCTTAATCGTAGCGCTGTCTCTTATACACATCTGACGCTGCCGACGA
Barcoded_HY_oligo_24	ACTCTGCGTTGATACCACTGCTTGGTACTGCCTCTGTCTCTTATACACATCTGACGCTGCCGACGA
Barcoded_HY_oligo_25	ACTCTGCGTTGATACCACTGCTTTAGAATTAACCTGTCTCTTATACACATCTGACGCTGCCGACGA
Barcoded_HY_oligo_26	ACTCTGCGTTGATACCACTGCTTGCCATTCTCCCTGTCTCTTATACACATCTGACGCTGCCGACGA
Barcoded_HY_oligo_27	ACTCTGCGTTGATACCACTGCTTTGCCGGCAGACTGTCTCTTATACACATCTGACGCTGCCGACGA
Barcoded_HY_oligo_28	ACTCTGCGTTGATACCACTGCTTTTACCGAGGCCTGTCTCTTATACACATCTGACGCTGCCGACGA
Barcoded_HY_oligo_29	ACTCTGCGTTGATACCACTGCTTATCATATTAGCTGTCTCTTATACACATCTGACGCTGCCGACGA
Barcoded_HY_oligo_30	ACTCTGCGTTGATACCACTGCTTTGGTCAGCCACTGTCTCTTATACACATCTGACGCTGCCGACGA
Barcoded_HY_oligo_31	ACTCTGCGTTGATACCACTGCTTACTATGCAATCTGTCTCTTATACACATCTGACGCTGCCGACGA
Barcoded_HY_oligo_32	ACTCTGCGTTGATACCACTGCTTCGACGCGACTCTGTCTCTTATACACATCTGACGCTGCCGACGA
Barcoded_HY_oligo_33	ACTCTGCGTTGATACCACTGCTTGATACGGAACCTGTCTCTTATACACATCTGACGCTGCCGACGA
Barcoded_HY_oligo_34	ACTCTGCGTTGATACCACTGCTTTTATCCGGATCTGTCTCTTATACACATCTGACGCTGCCGACGA
Barcoded_HY_oligo_35	ACTCTGCGTTGATACCACTGCTTTAGAGTAATACTGTCTCTTATACACATCTGACGCTGCCGACGA
Barcoded_HY_oligo_36	ACTCTGCGTTGATACCACTGCTTGCAGGTCCGTCTGTCTCTTATACACATCTGACGCTGCCGACGA
Barcoded_HY_oligo_37	ACTCTGCGTTGATACCACTGCTTTCGGCCTTACCTGTCTCTTATACACATCTGACGCTGCCGACGA
Barcoded_HY_oligo_38	ACTCTGCGTTGATACCACTGCTTAGAACGTCTCCTGTCTCTTATACACATCTGACGCTGCCGACGA
Barcoded_HY_oligo_39	ACTCTGCGTTGATACCACTGCTTCCAGTTCCAACTGTCTCTTATACACATCTGACGCTGCCGACGA
Barcoded_HY_oligo_40	ACTCTGCGTTGATACCACTGCTTGGCGTTAAGGCTGTCTCTTATACACATCTGACGCTGCCGACGA
Barcoded_HY_oligo_41	ACTCTGCGTTGATACCACTGCTTACTTAACCTTCTGTCTCTTATACACATCTGACGCTGCCGACGA
Barcoded_HY_oligo_42	ACTCTGCGTTGATACCACTGCTTCAACCGCTAACTGTCTCTTATACACATCTGACGCTGCCGACGA
Barcoded_HY_oligo_43	ACTCTGCGTTGATACCACTGCTTGACCTTGATACTGTCTCTTATACACATCTGACGCTGCCGACGA
Barcoded_HY_oligo_44	ACTCTGCGTTGATACCACTGCTTTCTGATACCACTGTCTCTTATACACATCTGACGCTGCCGACGA
Barcoded_HY_oligo_45	ACTCTGCGTTGATACCACTGCTTGAAGATCGAGCTGTCTCTTATACACATCTGACGCTGCCGACGA
Barcoded_HY_oligo_46	ACTCTGCGTTGATACCACTGCTTAGGAGCGGTACTGTCTCTTATACACATCTGACGCTGCCGACGA
Barcoded_HY_oligo_47	ACTCTGCGTTGATACCACTGCTTAAGAAGCTAGCTGTCTCTTATACACATCTGACGCTGCCGACGA
Barcoded_HY_oligo_48	ACTCTGCGTTGATACCACTGCTTTCCGGCCTCGCTGTCTCTTATACACATCTGACGCTGCCGACGA
Barcoded_HY_oligo_49	ACTCTGCGTTGATACCACTGCTTAGAGAAGGTTCTGTCTCTTATACACATCTGACGCTGCCGACGA
Barcoded_HY_oligo_50	ACTCTGCGTTGATACCACTGCTTCATACTCCGACTGTCTCTTATACACATCTGACGCTGCCGACGA
Barcoded_HY_oligo_51	ACTCTGCGTTGATACCACTGCTTGCTAACTTGCCTGTCTCTTATACACATCTGACGCTGCCGACGA
Barcoded_HY_oligo_52	ACTCTGCGTTGATACCACTGCTTAATCCATCTTCTGTCTCTTATACACATCTGACGCTGCCGACGA
Barcoded_HY_oligo_53	ACTCTGCGTTGATACCACTGCTTGGCTGAGCTCCTGTCTCTTATACACATCTGACGCTGCCGACGA
Barcoded_HY_oligo_54	ACTCTGCGTTGATACCACTGCTTCCGATTCCTGCTGTCTCTTATACACATCTGACGCTGCCGACGA
Barcoded_HY_oligo_55	ACTCTGCGTTGATACCACTGCTTACCGCCAACCCTGTCTCTTATACACATCTGACGCTGCCGACGA
Barcoded_HY_oligo_56	ACTCTGCGTTGATACCACTGCTTTGGCCTGAAGCTGTCTCTTATACACATCTGACGCTGCCGACGA
Barcoded_HY_oligo_57	ACTCTGCGTTGATACCACTGCTTAACCTCATTCCTGTCTCTTATACACATCTGACGCTGCCGACGA
Barcoded_HY_oligo_58	ACTCTGCGTTGATACCACTGCTTATAAGGAGCACTGTCTCTTATACACATCTGACGCTGCCGACGA
Barcoded_HY_oligo_59	ACTCTGCGTTGATACCACTGCTTCGAACGCCGGCTGTCTCTTATACACATCTGACGCTGCCGACGA
Barcoded_HY_oligo_60	ACTCTGCGTTGATACCACTGCTTGGTATGCTTGCTGTCTCTTATACACATCTGACGCTGCCGACGA
Barcoded_HY_oligo_61	ACTCTGCGTTGATACCACTGCTTAACCTGCGTACTGTCTCTTATACACATCTGACGCTGCCGACGA
Barcoded_HY_oligo_62	ACTCTGCGTTGATACCACTGCTTGGCAGACGCCCTGTCTCTTATACACATCTGACGCTGCCGACGA
Barcoded_HY_oligo_63	ACTCTGCGTTGATACCACTGCTTTAGCCGTCATCTGTCTCTTATACACATCTGACGCTGCCGACGA
Barcoded_HY_oligo_64	ACTCTGCGTTGATACCACTGCTTCCTGGAAGAGCTGTCTCTTATACACATCTGACGCTGCCGACGA
Barcoded_HY_oligo_65	ACTCTGCGTTGATACCACTGCTTGGAGGTTCTACTGTCTCTTATACACATCTGACGCTGCCGACGA
Barcoded_HY_oligo_66	ACTCTGCGTTGATACCACTGCTTCTAGTAGTCTCTGTCTCTTATACACATCTGACGCTGCCGACGA
Barcoded_HY_oligo_67	ACTCTGCGTTGATACCACTGCTTATCATCAACGCTGTCTCTTATACACATCTGACGCTGCCGACGA
Barcoded_HY_oligo_68	ACTCTGCGTTGATACCACTGCTTACGCGAGATTCTGTCTCTTATACACATCTGACGCTGCCGACGA
Barcoded_HY_oligo_69	ACTCTGCGTTGATACCACTGCTTGAAGAGGCATCTGTCTCTTATACACATCTGACGCTGCCGACGA
Barcoded_HY_oligo_70	ACTCTGCGTTGATACCACTGCTTGGTATCCGCCCTGTCTCTTATACACATCTGACGCTGCCGACGA
Barcoded_HY_oligo_71	ACTCTGCGTTGATACCACTGCTTAACTAGGCGCCTGTCTCTTATACACATCTGACGCTGCCGACGA
Barcoded_HY_oligo_72	ACTCTGCGTTGATACCACTGCTTTCGCTAAGCACTGTCTCTTATACACATCTGACGCTGCCGACGA
Barcoded_HY_oligo_73	ACTCTGCGTTGATACCACTGCTTTATATACTAACTGTCTCTTATACACATCTGACGCTGCCGACGA
Barcoded_HY_oligo_74	ACTCTGCGTTGATACCACTGCTTACTTGCTAGACTGTCTCTTATACACATCTGACGCTGCCGACGA
Barcoded_HY_oligo_75	ACTCTGCGTTGATACCACTGCTTAACCATTGGACTGTCTCTTATACACATCTGACGCTGCCGACGA
Barcoded_HY_oligo_76	ACTCTGCGTTGATACCACTGCTTTCGCGGTTGGCTGTCTCTTATACACATCTGACGCTGCCGACGA
Barcoded_HY_oligo_77	ACTCTGCGTTGATACCACTGCTTCGTAGTTACCCTGTCTCTTATACACATCTGACGCTGCCGACGA
Barcoded_HY_oligo_78	ACTCTGCGTTGATACCACTGCTTTCCAATCATCCTGTCTCTTATACACATCTGACGCTGCCGACGA
Barcoded_HY_oligo_79	ACTCTGCGTTGATACCACTGCTTAATCGATAATCTGTCTCTTATACACATCTGACGCTGCCGACGA
Barcoded_HY_oligo_80	ACTCTGCGTTGATACCACTGCTTCCATTATCTACTGTCTCTTATACACATCTGACGCTGCCGACGA
Barcoded_HY_oligo_81	ACTCTGCGTTGATACCACTGCTTTCAACGTAAGCTGTCTCTTATACACATCTGACGCTGCCGACGA
Barcoded_HY_oligo_82	ACTCTGCGTTGATACCACTGCTTTCTAATAGTACTGTCTCTTATACACATCTGACGCTGCCGACGA
Barcoded_HY_oligo_83	ACTCTGCGTTGATACCACTGCTTAACCGCTGGTCTGTCTCTTATACACATCTGACGCTGCCGACGA
Barcoded_HY_oligo_84	ACTCTGCGTTGATACCACTGCTTGATCGCTTCTCTGTCTCTTATACACATCTGACGCTGCCGACGA
Barcoded_HY_oligo_85	ACTCTGCGTTGATACCACTGCTTCTAACTAGATCTGTCTCTTATACACATCTGACGCTGCCGACGA
Barcoded_HY_oligo_86	ACTCTGCGTTGATACCACTGCTTGCTGGAACTTCTGTCTCTTATACACATCTGACGCTGCCGACGA
Barcoded_HY_oligo_87	ACTCTGCGTTGATACCACTGCTTAGGTTAGTTCCTGTCTCTTATACACATCTGACGCTGCCGACGA
Barcoded_HY_oligo_88	ACTCTGCGTTGATACCACTGCTTCATTCGACGGCTGTCTCTTATACACATCTGACGCTGCCGACGA
Barcoded_HY_oligo_89	ACTCTGCGTTGATACCACTGCTTCATTCAATCACTGTCTCTTATACACATCTGACGCTGCCGACGA
Barcoded_HY_oligo_90	ACTCTGCGTTGATACCACTGCTTCGGATTAGAACTGTCTCTTATACACATCTGACGCTGCCGACGA
Barcoded_HY_oligo_91	ACTCTGCGTTGATACCACTGCTTATCGGCTATCCTGTCTCTTATACACATCTGACGCTGCCGACGA
Barcoded_HY_oligo_92	ACTCTGCGTTGATACCACTGCTTCCTTGATCGTCTGTCTCTTATACACATCTGACGCTGCCGACGA
Barcoded_HY_oligo_93	ACTCTGCGTTGATACCACTGCTTACGAAGTCAACTGTCTCTTATACACATCTGACGCTGCCGACGA
Barcoded_HY_oligo_94	ACTCTGCGTTGATACCACTGCTTTTACCTCGACCTGTCTCTTATACACATCTGACGCTGCCGACGA
Barcoded_HY_oligo_95	ACTCTGCGTTGATACCACTGCTTGGAGGATAGCCTGTCTCTTATACACATCTGACGCTGCCGACGA
Barcoded_HY_oligo_96	ACTCTGCGTTGATACCACTGCTTGGCTCTCTATCTGTCTCTTATACACATCTGACGCTGCCGACGA
Barcoded_HY_oligo_97	ACTCTGCGTTGATACCACTGCTTCGGTCAAGAACTGTCTCTTATACACATCTGACGCTGCCGACGA
Barcoded_HY_oligo_98	ACTCTGCGTTGATACCACTGCTTCGCTCCTAACCTGTCTCTTATACACATCTGACGCTGCCGACGA
Barcoded_HY_oligo_99	ACTCTGCGTTGATACCACTGCTTATCCATGACTCTGTCTCTTATACACATCTGACGCTGCCGACGA
Barcoded_HY_oligo_100	ACTCTGCGTTGATACCACTGCTTAACCTGGTCTCTGTCTCTTATACACATCTGACGCTGCCGACGA
Barcoded_HY_oligo_101	ACTCTGCGTTGATACCACTGCTTACCGAAGACCCTGTCTCTTATACACATCTGACGCTGCCGACGA
Barcoded_HY_oligo_102	ACTCTGCGTTGATACCACTGCTTGGTACCGGCACTGTCTCTTATACACATCTGACGCTGCCGACGA
Barcoded_HY_oligo_103	ACTCTGCGTTGATACCACTGCTTAAGCCAGTTACTGTCTCTTATACACATCTGACGCTGCCGACGA
Barcoded_HY_oligo_104	ACTCTGCGTTGATACCACTGCTTTCTTGCCGACCTGTCTCTTATACACATCTGACGCTGCCGACGA
Barcoded_HY_oligo_105	ACTCTGCGTTGATACCACTGCTTAAGACCGTTGCTGTCTCTTATACACATCTGACGCTGCCGACGA
Barcoded_HY_oligo_106	ACTCTGCGTTGATACCACTGCTTAGGTTAGCATCTGTCTCTTATACACATCTGACGCTGCCGACGA
Barcoded_HY_oligo_107	ACTCTGCGTTGATACCACTGCTTTTCGCCTCCACTGTCTCTTATACACATCTGACGCTGCCGACGA
Barcoded_HY_oligo_108	ACTCTGCGTTGATACCACTGCTTAGAGCCAAGGCTGTCTCTTATACACATCTGACGCTGCCGACGA
Barcoded_HY_oligo_109	ACTCTGCGTTGATACCACTGCTTAATACCATCCCTGTCTCTTATACACATCTGACGCTGCCGACGA
Barcoded_HY_oligo_110	ACTCTGCGTTGATACCACTGCTTAGCTCTCCTCCTGTCTCTTATACACATCTGACGCTGCCGACGA
Barcoded_HY_oligo_111	ACTCTGCGTTGATACCACTGCTTCTTGATTGCCCTGTCTCTTATACACATCTGACGCTGCCGACGA
Barcoded_HY_oligo_112	ACTCTGCGTTGATACCACTGCTTAGCTTATCCGCTGTCTCTTATACACATCTGACGCTGCCGACGA
Barcoded_HY_oligo_113	ACTCTGCGTTGATACCACTGCTTAAGAATCTGACTGTCTCTTATACACATCTGACGCTGCCGACGA
Barcoded_HY_oligo_114	ACTCTGCGTTGATACCACTGCTTCATCTCTGCACTGTCTCTTATACACATCTGACGCTGCCGACGA
Barcoded_HY_oligo_115	ACTCTGCGTTGATACCACTGCTTACCTGGCCAACTGTCTCTTATACACATCTGACGCTGCCGACGA
Barcoded_HY_oligo_116	ACTCTGCGTTGATACCACTGCTTTAACTGGTTACTGTCTCTTATACACATCTGACGCTGCCGACGA
Barcoded_HY_oligo_117	ACTCTGCGTTGATACCACTGCTTTTGCTAACGGCTGTCTCTTATACACATCTGACGCTGCCGACGA
Barcoded_HY_oligo_118	ACTCTGCGTTGATACCACTGCTTACTAGAGAGTCTGTCTCTTATACACATCTGACGCTGCCGACGA
Barcoded_HY_oligo_119	ACTCTGCGTTGATACCACTGCTTAATGCCGCTTCTGTCTCTTATACACATCTGACGCTGCCGACGA
Barcoded_HY_oligo_120	ACTCTGCGTTGATACCACTGCTTTATAGACGCACTGTCTCTTATACACATCTGACGCTGCCGACGA
Barcoded_HY_oligo_121	ACTCTGCGTTGATACCACTGCTTTCAATCGCATCTGTCTCTTATACACATCTGACGCTGCCGACGA
Barcoded_HY_oligo_122	ACTCTGCGTTGATACCACTGCTTTTCTTAATAACTGTCTCTTATACACATCTGACGCTGCCGACGA
Barcoded_HY_oligo_123	ACTCTGCGTTGATACCACTGCTTGTCCTAGAGGCTGTCTCTTATACACATCTGACGCTGCCGACGA
Barcoded_HY_oligo_124	ACTCTGCGTTGATACCACTGCTTATATTGATACCTGTCTCTTATACACATCTGACGCTGCCGACGA
Barcoded_HY_oligo_125	ACTCTGCGTTGATACCACTGCTTCCGCTGCCAGCTGTCTCTTATACACATCTGACGCTGCCGACGA
Barcoded_HY_oligo_126	ACTCTGCGTTGATACCACTGCTTCCTAGTACGTCTGTCTCTTATACACATCTGACGCTGCCGACGA
Barcoded_HY_oligo_127	ACTCTGCGTTGATACCACTGCTTCAATTACCGTCTGTCTCTTATACACATCTGACGCTGCCGACGA
Barcoded_HY_oligo_128	ACTCTGCGTTGATACCACTGCTTGGCCGTAGTCCTGTCTCTTATACACATCTGACGCTGCCGACGA
Barcoded_HY_oligo_129	ACTCTGCGTTGATACCACTGCTTCGATTACGGCCTGTCTCTTATACACATCTGACGCTGCCGACGA
Barcoded_HY_oligo_130	ACTCTGCGTTGATACCACTGCTTTAATGAACGACTGTCTCTTATACACATCTGACGCTGCCGACGA
Barcoded_HY_oligo_131	ACTCTGCGTTGATACCACTGCTTCCGTTCCTTACTGTCTCTTATACACATCTGACGCTGCCGACGA
Barcoded_HY_oligo_132	ACTCTGCGTTGATACCACTGCTTGGTACCATATCTGTCTCTTATACACATCTGACGCTGCCGACGA
Barcoded_HY_oligo_133	ACTCTGCGTTGATACCACTGCTTCCGATTCGCACTGTCTCTTATACACATCTGACGCTGCCGACGA
Barcoded_HY_oligo_134	ACTCTGCGTTGATACCACTGCTTATGGCTCTGCCTGTCTCTTATACACATCTGACGCTGCCGACGA
Barcoded_HY_oligo_135	ACTCTGCGTTGATACCACTGCTTGTATAATACGCTGTCTCTTATACACATCTGACGCTGCCGACGA
Barcoded_HY_oligo_136	ACTCTGCGTTGATACCACTGCTTATCAGCAAGTCTGTCTCTTATACACATCTGACGCTGCCGACGA
Barcoded_HY_oligo_137	ACTCTGCGTTGATACCACTGCTTGGCGAACTCGCTGTCTCTTATACACATCTGACGCTGCCGACGA
Barcoded_HY_oligo_138	ACTCTGCGTTGATACCACTGCTTTTAATTGAATCTGTCTCTTATACACATCTGACGCTGCCGACGA
Barcoded_HY_oligo_139	ACTCTGCGTTGATACCACTGCTTTTAGGACCGGCTGTCTCTTATACACATCTGACGCTGCCGACGA
Barcoded_HY_oligo_140	ACTCTGCGTTGATACCACTGCTTAAGTAAGAGCCTGTCTCTTATACACATCTGACGCTGCCGACGA
Barcoded_HY_oligo_141	ACTCTGCGTTGATACCACTGCTTCCTTGGTCCACTGTCTCTTATACACATCTGACGCTGCCGACGA
Barcoded_HY_oligo_142	ACTCTGCGTTGATACCACTGCTTCATCAGAATGCTGTCTCTTATACACATCTGACGCTGCCGACGA
Barcoded_HY_oligo_143	ACTCTGCGTTGATACCACTGCTTTTATAGCAGACTGTCTCTTATACACATCTGACGCTGCCGACGA
Barcoded_HY_oligo_144	ACTCTGCGTTGATACCACTGCTTTTACTTGGAACTGTCTCTTATACACATCTGACGCTGCCGACGA
Barcoded_HY_oligo_145	ACTCTGCGTTGATACCACTGCTTGCTCAGCCGGCTGTCTCTTATACACATCTGACGCTGCCGACGA
Barcoded_HY_oligo_146	ACTCTGCGTTGATACCACTGCTTACGTCCGCAGCTGTCTCTTATACACATCTGACGCTGCCGACGA
Barcoded_HY_oligo_147	ACTCTGCGTTGATACCACTGCTTTTGACTGACGCTGTCTCTTATACACATCTGACGCTGCCGACGA
Barcoded_HY_oligo_148	ACTCTGCGTTGATACCACTGCTTTTGCGAGGCACTGTCTCTTATACACATCTGACGCTGCCGACGA
Barcoded_HY_oligo_149	ACTCTGCGTTGATACCACTGCTTTTCCAACCGCCTGTCTCTTATACACATCTGACGCTGCCGACGA
Barcoded_HY_oligo_150	ACTCTGCGTTGATACCACTGCTTTAACCTTCGGCTGTCTCTTATACACATCTGACGCTGCCGACGA
Barcoded_HY_oligo_151	ACTCTGCGTTGATACCACTGCTTTCAAGCCGATCTGTCTCTTATACACATCTGACGCTGCCGACGA
Barcoded_HY_oligo_152	ACTCTGCGTTGATACCACTGCTTCTTGCAACCTCTGTCTCTTATACACATCTGACGCTGCCGACGA
Barcoded_HY_oligo_153	ACTCTGCGTTGATACCACTGCTTCCATCGCGAACTGTCTCTTATACACATCTGACGCTGCCGACGA
Barcoded_HY_oligo_154	ACTCTGCGTTGATACCACTGCTTTAGACTTCTTCTGTCTCTTATACACATCTGACGCTGCCGACGA
Barcoded_HY_oligo_155	ACTCTGCGTTGATACCACTGCTTGTCCTTAAGACTGTCTCTTATACACATCTGACGCTGCCGACGA
Barcoded_HY_oligo_156	ACTCTGCGTTGATACCACTGCTTAGTAACGGTCCTGTCTCTTATACACATCTGACGCTGCCGACGA
Barcoded_HY_oligo_157	ACTCTGCGTTGATACCACTGCTTGTTCGTCAGACTGTCTCTTATACACATCTGACGCTGCCGACGA
Barcoded_HY_oligo_158	ACTCTGCGTTGATACCACTGCTTCGCCTAATGCCTGTCTCTTATACACATCTGACGCTGCCGACGA
Barcoded_HY_oligo_159	ACTCTGCGTTGATACCACTGCTTACCGGAATTACTGTCTCTTATACACATCTGACGCTGCCGACGA
Barcoded_HY_oligo_160	ACTCTGCGTTGATACCACTGCTTTAGGCCATAGCTGTCTCTTATACACATCTGACGCTGCCGACGA
Barcoded_HY_oligo_161	ACTCTGCGTTGATACCACTGCTTTAACTCTTAGCTGTCTCTTATACACATCTGACGCTGCCGACGA
Barcoded_HY_oligo_162	ACTCTGCGTTGATACCACTGCTTTATGAGTTAACTGTCTCTTATACACATCTGACGCTGCCGACGA
Barcoded_HY_oligo_163	ACTCTGCGTTGATACCACTGCTTTATCATGATCCTGTCTCTTATACACATCTGACGCTGCCGACGA
Barcoded_HY_oligo_164	ACTCTGCGTTGATACCACTGCTTGAGCATATGGCTGTCTCTTATACACATCTGACGCTGCCGACGA
Barcoded_HY_oligo_165	ACTCTGCGTTGATACCACTGCTTTAACGATCCACTGTCTCTTATACACATCTGACGCTGCCGACGA
Barcoded_HY_oligo_166	ACTCTGCGTTGATACCACTGCTTCGGCGTAACTCTGTCTCTTATACACATCTGACGCTGCCGACGA
Barcoded_HY_oligo_167	ACTCTGCGTTGATACCACTGCTTCGTCGCAGCCCTGTCTCTTATACACATCTGACGCTGCCGACGA
Barcoded_HY_oligo_168	ACTCTGCGTTGATACCACTGCTTGTAGCTCCATCTGTCTCTTATACACATCTGACGCTGCCGACGA
Barcoded_HY_oligo_169	ACTCTGCGTTGATACCACTGCTTTTGCCTTGGCCTGTCTCTTATACACATCTGACGCTGCCGACGA
Barcoded_HY_oligo_170	ACTCTGCGTTGATACCACTGCTTTGCTAATTCTCTGTCTCTTATACACATCTGACGCTGCCGACGA
Barcoded_HY_oligo_171	ACTCTGCGTTGATACCACTGCTTGTCCTACTTGCTGTCTCTTATACACATCTGACGCTGCCGACGA
Barcoded_HY_oligo_172	ACTCTGCGTTGATACCACTGCTTGGTAGGTTAGCTGTCTCTTATACACATCTGACGCTGCCGACGA
Barcoded_HY_oligo_173	ACTCTGCGTTGATACCACTGCTTGAGCATCATTCTGTCTCTTATACACATCTGACGCTGCCGACGA
Barcoded_HY_oligo_174	ACTCTGCGTTGATACCACTGCTTCCGCTCCGGCCTGTCTCTTATACACATCTGACGCTGCCGACGA
Barcoded_HY_oligo_175	ACTCTGCGTTGATACCACTGCTTTTCTTCCGGTCTGTCTCTTATACACATCTGACGCTGCCGACGA
Barcoded_HY_oligo_176	ACTCTGCGTTGATACCACTGCTTAGGAGAGAACCTGTCTCTTATACACATCTGACGCTGCCGACGA
Barcoded_HY_oligo_177	ACTCTGCGTTGATACCACTGCTTTAACTCAATTCTGTCTCTTATACACATCTGACGCTGCCGACGA
Barcoded_HY_oligo_178	ACTCTGCGTTGATACCACTGCTTACTATAGGTTCTGTCTCTTATACACATCTGACGCTGCCGACGA
Barcoded_HY_oligo_179	ACTCTGCGTTGATACCACTGCTTCAAGATGCCGCTGTCTCTTATACACATCTGACGCTGCCGACGA
Barcoded_HY_oligo_180	ACTCTGCGTTGATACCACTGCTTAACGTCTAGTCTGTCTCTTATACACATCTGACGCTGCCGACGA
Barcoded_HY_oligo_181	ACTCTGCGTTGATACCACTGCTTAGGTATACTCCTGTCTCTTATACACATCTGACGCTGCCGACGA
Barcoded_HY_oligo_182	ACTCTGCGTTGATACCACTGCTTTTCATAGGACCTGTCTCTTATACACATCTGACGCTGCCGACGA
Barcoded_HY_oligo_183	ACTCTGCGTTGATACCACTGCTTGGAGGCCTCCCTGTCTCTTATACACATCTGACGCTGCCGACGA
Barcoded_HY_oligo_184	ACTCTGCGTTGATACCACTGCTTTTCAATATAACTGTCTCTTATACACATCTGACGCTGCCGACGA
Barcoded_HY_oligo_185	ACTCTGCGTTGATACCACTGCTTACGTCATATACTGTCTCTTATACACATCTGACGCTGCCGACGA
Barcoded_HY_oligo_186	ACTCTGCGTTGATACCACTGCTTTTGACCAGGACTGTCTCTTATACACATCTGACGCTGCCGACGA
Barcoded_HY_oligo_187	ACTCTGCGTTGATACCACTGCTTCGGTTGCGCGCTGTCTCTTATACACATCTGACGCTGCCGACGA
Barcoded_HY_oligo_188	ACTCTGCGTTGATACCACTGCTTCAAGGAGGTCCTGTCTCTTATACACATCTGACGCTGCCGACGA
Barcoded_HY_oligo_189	ACTCTGCGTTGATACCACTGCTTTTACGATGAACTGTCTCTTATACACATCTGACGCTGCCGACGA
Barcoded_HY_oligo_190	ACTCTGCGTTGATACCACTGCTTTTGCTGGCATCTGTCTCTTATACACATCTGACGCTGCCGACGA
Barcoded_HY_oligo_191	ACTCTGCGTTGATACCACTGCTTGAGGCATCAACTGTCTCTTATACACATCTGACGCTGCCGACGA
Barcoded_HY_oligo_192	ACTCTGCGTTGATACCACTGCTTATTCGACCAACTGTCTCTTATACACATCTGACGCTGCCGACGA
Barcoded_HY_oligo_193	ACTCTGCGTTGATACCACTGCTTCCGCGGCTCACTGTCTCTTATACACATCTGACGCTGCCGACGA
Barcoded_HY_oligo_194	ACTCTGCGTTGATACCACTGCTTGGCTCCTCGTCTGTCTCTTATACACATCTGACGCTGCCGACGA
Barcoded_HY_oligo_195	ACTCTGCGTTGATACCACTGCTTGTTACGCAAGCTGTCTCTTATACACATCTGACGCTGCCGACGA
Barcoded_HY_oligo_196	ACTCTGCGTTGATACCACTGCTTAGCCGGTACCCTGTCTCTTATACACATCTGACGCTGCCGACGA
Barcoded_HY_oligo_197	ACTCTGCGTTGATACCACTGCTTACCTCTATCTCTGTCTCTTATACACATCTGACGCTGCCGACGA
Barcoded_HY_oligo_198	ACTCTGCGTTGATACCACTGCTTGGACTACTACCTGTCTCTTATACACATCTGACGCTGCCGACGA
Barcoded_HY_oligo_199	ACTCTGCGTTGATACCACTGCTTGTATCATCGACTGTCTCTTATACACATCTGACGCTGCCGACGA
Barcoded_HY_oligo_200	ACTCTGCGTTGATACCACTGCTTCCGCGATTATCTGTCTCTTATACACATCTGACGCTGCCGACGA
Barcoded_HY_oligo_201	ACTCTGCGTTGATACCACTGCTTATTCAGGTACCTGTCTCTTATACACATCTGACGCTGCCGACGA
Barcoded_HY_oligo_202	ACTCTGCGTTGATACCACTGCTTATGGAATTGGCTGTCTCTTATACACATCTGACGCTGCCGACGA
Barcoded_HY_oligo_203	ACTCTGCGTTGATACCACTGCTTGACGAAGCGTCTGTCTCTTATACACATCTGACGCTGCCGACGA
Barcoded_HY_oligo_204	ACTCTGCGTTGATACCACTGCTTCTTGCAGTAGCTGTCTCTTATACACATCTGACGCTGCCGACGA
Barcoded_HY_oligo_205	ACTCTGCGTTGATACCACTGCTTCTTGGTAATGCTGTCTCTTATACACATCTGACGCTGCCGACGA
Barcoded_HY_oligo_206	ACTCTGCGTTGATACCACTGCTTCAAGTCGACCCTGTCTCTTATACACATCTGACGCTGCCGACGA
Barcoded_HY_oligo_207	ACTCTGCGTTGATACCACTGCTTTAACGAATTGCTGTCTCTTATACACATCTGACGCTGCCGACGA
Barcoded_HY_oligo_208	ACTCTGCGTTGATACCACTGCTTTGAGAACCAACTGTCTCTTATACACATCTGACGCTGCCGACGA
Barcoded_HY_oligo_209	ACTCTGCGTTGATACCACTGCTTTTATTCTGAGCTGTCTCTTATACACATCTGACGCTGCCGACGA
Barcoded_HY_oligo_210	ACTCTGCGTTGATACCACTGCTTTTATTATGGTCTGTCTCTTATACACATCTGACGCTGCCGACGA
Barcoded_HY_oligo_211	ACTCTGCGTTGATACCACTGCTTATATGAGCCACTGTCTCTTATACACATCTGACGCTGCCGACGA
Barcoded_HY_oligo_212	ACTCTGCGTTGATACCACTGCTTCAACCAGTACCTGTCTCTTATACACATCTGACGCTGCCGACGA
Barcoded_HY_oligo_213	ACTCTGCGTTGATACCACTGCTTCATCCGACTACTGTCTCTTATACACATCTGACGCTGCCGACGA
Barcoded_HY_oligo_214	ACTCTGCGTTGATACCACTGCTTATCATGGCTGCTGTCTCTTATACACATCTGACGCTGCCGACGA
Barcoded_HY_oligo_215	ACTCTGCGTTGATACCACTGCTTCCGCAAGTTCCTGTCTCTTATACACATCTGACGCTGCCGACGA
Barcoded_HY_oligo_216	ACTCTGCGTTGATACCACTGCTTCTTCTCATTGCTGTCTCTTATACACATCTGACGCTGCCGACGA
Barcoded_HY_oligo_217	ACTCTGCGTTGATACCACTGCTTCAGGAGGAGACTGTCTCTTATACACATCTGACGCTGCCGACGA
Barcoded_HY_oligo_218	ACTCTGCGTTGATACCACTGCTTGATATCGGCGCTGTCTCTTATACACATCTGACGCTGCCGACGA
Barcoded_HY_oligo_219	ACTCTGCGTTGATACCACTGCTTCCAGTCCTCTCTGTCTCTTATACACATCTGACGCTGCCGACGA
Barcoded_HY_oligo_220	ACTCTGCGTTGATACCACTGCTTCATAGTTCGGCTGTCTCTTATACACATCTGACGCTGCCGACGA
Barcoded_HY_oligo_221	ACTCTGCGTTGATACCACTGCTTCGTAATGCAGCTGTCTCTTATACACATCTGACGCTGCCGACGA
Barcoded_HY_oligo_222	ACTCTGCGTTGATACCACTGCTTCCGTTCGGATCTGTCTCTTATACACATCTGACGCTGCCGACGA
Barcoded_HY_oligo_223	ACTCTGCGTTGATACCACTGCTTCCATAAGTCCCTGTCTCTTATACACATCTGACGCTGCCGACGA
Barcoded_HY_oligo_224	ACTCTGCGTTGATACCACTGCTTGGCAATGAGACTGTCTCTTATACACATCTGACGCTGCCGACGA
Barcoded_HY_oligo_225	ACTCTGCGTTGATACCACTGCTTCGGTTATGCCCTGTCTCTTATACACATCTGACGCTGCCGACGA
Barcoded_HY_oligo_226	ACTCTGCGTTGATACCACTGCTTTGGCCGGCCTCTGTCTCTTATACACATCTGACGCTGCCGACGA
Barcoded_HY_oligo_227	ACTCTGCGTTGATACCACTGCTTAGCTGCAATACTGTCTCTTATACACATCTGACGCTGCCGACGA
Barcoded_HY_oligo_228	ACTCTGCGTTGATACCACTGCTTTGGCCATGCACTGTCTCTTATACACATCTGACGCTGCCGACGA
Barcoded_HY_oligo_229	ACTCTGCGTTGATACCACTGCTTTGACGCTCCGCTGTCTCTTATACACATCTGACGCTGCCGACGA
Barcoded_HY_oligo_230	ACTCTGCGTTGATACCACTGCTTAACTGCTGCCCTGTCTCTTATACACATCTGACGCTGCCGACGA
Barcoded_HY_oligo_231	ACTCTGCGTTGATACCACTGCTTTGCGCGATGCCTGTCTCTTATACACATCTGACGCTGCCGACGA
Barcoded_HY_oligo_232	ACTCTGCGTTGATACCACTGCTTATTGAGATTGCTGTCTCTTATACACATCTGACGCTGCCGACGA
Barcoded_HY_oligo_233	ACTCTGCGTTGATACCACTGCTTTTGATATATTCTGTCTCTTATACACATCTGACGCTGCCGACGA
Barcoded_HY_oligo_234	ACTCTGCGTTGATACCACTGCTTCGGTAGGAATCTGTCTCTTATACACATCTGACGCTGCCGACGA
Barcoded_HY_oligo_235	ACTCTGCGTTGATACCACTGCTTACCAGCGCAGCTGTCTCTTATACACATCTGACGCTGCCGACGA
Barcoded_HY_oligo_236	ACTCTGCGTTGATACCACTGCTTCGAATGAGCTCTGTCTCTTATACACATCTGACGCTGCCGACGA
Barcoded_HY_oligo_237	ACTCTGCGTTGATACCACTGCTTAGTTCGAGTACTGTCTCTTATACACATCTGACGCTGCCGACGA
Barcoded_HY_oligo_238	ACTCTGCGTTGATACCACTGCTTTTGGACGCTGCTGTCTCTTATACACATCTGACGCTGCCGACGA
Barcoded_HY_oligo_239	ACTCTGCGTTGATACCACTGCTTATAGACTAGGCTGTCTCTTATACACATCTGACGCTGCCGACGA
Barcoded_HY_oligo_240	ACTCTGCGTTGATACCACTGCTTTATAGTAAGCCTGTCTCTTATACACATCTGACGCTGCCGACGA
Barcoded_HY_oligo_241	ACTCTGCGTTGATACCACTGCTTCGGTCGTTAACTGTCTCTTATACACATCTGACGCTGCCGACGA
Barcoded_HY_oligo_242	ACTCTGCGTTGATACCACTGCTTATGGCGGATCCTGTCTCTTATACACATCTGACGCTGCCGACGA
Barcoded_HY_oligo_243	ACTCTGCGTTGATACCACTGCTTCTCTGATCAGCTGTCTCTTATACACATCTGACGCTGCCGACGA
Barcoded_HY_oligo_244	ACTCTGCGTTGATACCACTGCTTGGCCAGTCCGCTGTCTCTTATACACATCTGACGCTGCCGACGA
Barcoded_HY_oligo_245	ACTCTGCGTTGATACCACTGCTTCGGAAGATATCTGTCTCTTATACACATCTGACGCTGCCGACGA
Barcoded_HY_oligo_246	ACTCTGCGTTGATACCACTGCTTTGGCTGATGACTGTCTCTTATACACATCTGACGCTGCCGACGA
Barcoded_HY_oligo_247	ACTCTGCGTTGATACCACTGCTTGAAGGTTGCCCTGTCTCTTATACACATCTGACGCTGCCGACGA
Barcoded_HY_oligo_248	ACTCTGCGTTGATACCACTGCTTGTTGAAGGATCTGTCTCTTATACACATCTGACGCTGCCGACGA
Barcoded_HY_oligo_249	ACTCTGCGTTGATACCACTGCTTCCATTCGTAACTGTCTCTTATACACATCTGACGCTGCCGACGA
Barcoded_HY_oligo_250	ACTCTGCGTTGATACCACTGCTTTGCGCCAGAACTGTCTCTTATACACATCTGACGCTGCCGACGA
Barcoded_HY_oligo_251	ACTCTGCGTTGATACCACTGCTTCGAATAATTCCTGTCTCTTATACACATCTGACGCTGCCGACGA
Barcoded_HY_oligo_252	ACTCTGCGTTGATACCACTGCTTGCGACGCCTTCTGTCTCTTATACACATCTGACGCTGCCGACGA
Barcoded_HY_oligo_253	ACTCTGCGTTGATACCACTGCTTATCAACGATTCTGTCTCTTATACACATCTGACGCTGCCGACGA
Barcoded_HY_oligo_254	ACTCTGCGTTGATACCACTGCTTGTTCTGAATTCTGTCTCTTATACACATCTGACGCTGCCGACGA
Barcoded_HY_oligo_255	ACTCTGCGTTGATACCACTGCTTGCTAACCTCACTGTCTCTTATACACATCTGACGCTGCCGACGA
Barcoded_HY_oligo_256	ACTCTGCGTTGATACCACTGCTTCAAGCAACTGCTGTCTCTTATACACATCTGACGCTGCCGACGA
Barcoded_HY_oligo_257	ACTCTGCGTTGATACCACTGCTTGGAGCGGCCGCTGTCTCTTATACACATCTGACGCTGCCGACGA
Barcoded_HY_oligo_258	ACTCTGCGTTGATACCACTGCTTCGCGTACGACCTGTCTCTTATACACATCTGACGCTGCCGACGA
Barcoded_HY_oligo_259	ACTCTGCGTTGATACCACTGCTTCGATGGCGCCCTGTCTCTTATACACATCTGACGCTGCCGACGA
Barcoded_HY_oligo_260	ACTCTGCGTTGATACCACTGCTTTGGTATTCATCTGTCTCTTATACACATCTGACGCTGCCGACGA
Barcoded_HY_oligo_261	ACTCTGCGTTGATACCACTGCTTGATAAGGCAACTGTCTCTTATACACATCTGACGCTGCCGACGA
Barcoded_HY_oligo_262	ACTCTGCGTTGATACCACTGCTTGCCGGTCGAGCTGTCTCTTATACACATCTGACGCTGCCGACGA
Barcoded_HY_oligo_263	ACTCTGCGTTGATACCACTGCTTTGCGCCATCTCTGTCTCTTATACACATCTGACGCTGCCGACGA
Barcoded_HY_oligo_264	ACTCTGCGTTGATACCACTGCTTAAGTCTTCCGCTGTCTCTTATACACATCTGACGCTGCCGACGA
Barcoded_HY_oligo_265	ACTCTGCGTTGATACCACTGCTTAGACTCAAGCCTGTCTCTTATACACATCTGACGCTGCCGACGA
Barcoded_HY_oligo_266	ACTCTGCGTTGATACCACTGCTTGCAGGCGACGCTGTCTCTTATACACATCTGACGCTGCCGACGA
Barcoded_HY_oligo_267	ACTCTGCGTTGATACCACTGCTTAATACTCTTCCTGTCTCTTATACACATCTGACGCTGCCGACGA
Barcoded_HY_oligo_268	ACTCTGCGTTGATACCACTGCTTCCAACTAACCCTGTCTCTTATACACATCTGACGCTGCCGACGA
Barcoded_HY_oligo_269	ACTCTGCGTTGATACCACTGCTTTATCCTCAATCTGTCTCTTATACACATCTGACGCTGCCGACGA
Barcoded_HY_oligo_270	ACTCTGCGTTGATACCACTGCTTGCCGTCGCGTCTGTCTCTTATACACATCTGACGCTGCCGACGA
Barcoded_HY_oligo_271	ACTCTGCGTTGATACCACTGCTTCCGCTGCTTCCTGTCTCTTATACACATCTGACGCTGCCGACGA
Barcoded_HY_oligo_272	ACTCTGCGTTGATACCACTGCTTTGACCGAATCCTGTCTCTTATACACATCTGACGCTGCCGACGA
Barcoded_HY_oligo_273	ACTCTGCGTTGATACCACTGCTTGTCTCCAGAGCTGTCTCTTATACACATCTGACGCTGCCGACGA
Barcoded_HY_oligo_274	ACTCTGCGTTGATACCACTGCTTAATGCTAGTCCTGTCTCTTATACACATCTGACGCTGCCGACGA
Barcoded_HY_oligo_275	ACTCTGCGTTGATACCACTGCTTGACGACCTGCCTGTCTCTTATACACATCTGACGCTGCCGACGA
Barcoded_HY_oligo_276	ACTCTGCGTTGATACCACTGCTTAGAGCCAGCCCTGTCTCTTATACACATCTGACGCTGCCGACGA
Barcoded_HY_oligo_277	ACTCTGCGTTGATACCACTGCTTCCAGGCCGCACTGTCTCTTATACACATCTGACGCTGCCGACGA
Barcoded_HY_oligo_278	ACTCTGCGTTGATACCACTGCTTCAGGTATGGACTGTCTCTTATACACATCTGACGCTGCCGACGA
Barcoded_HY_oligo_279	ACTCTGCGTTGATACCACTGCTTCCGGAGTTGCCTGTCTCTTATACACATCTGACGCTGCCGACGA
Barcoded_HY_oligo_280	ACTCTGCGTTGATACCACTGCTTTTAATTATTGCTGTCTCTTATACACATCTGACGCTGCCGACGA
Barcoded_HY_oligo_281	ACTCTGCGTTGATACCACTGCTTAATCAGCTGCCTGTCTCTTATACACATCTGACGCTGCCGACGA
Barcoded_HY_oligo_282	ACTCTGCGTTGATACCACTGCTTCCGTTGACTTCTGTCTCTTATACACATCTGACGCTGCCGACGA
Barcoded_HY_oligo_283	ACTCTGCGTTGATACCACTGCTTGCCAGGATCACTGTCTCTTATACACATCTGACGCTGCCGACGA
Barcoded_HY_oligo_284	ACTCTGCGTTGATACCACTGCTTCTTCGGCGCACTGTCTCTTATACACATCTGACGCTGCCGACGA
Barcoded_HY_oligo_285	ACTCTGCGTTGATACCACTGCTTCAAGGCATTCCTGTCTCTTATACACATCTGACGCTGCCGACGA
Barcoded_HY_oligo_286	ACTCTGCGTTGATACCACTGCTTAAGAATGGAACTGTCTCTTATACACATCTGACGCTGCCGACGA
Barcoded_HY_oligo_287	ACTCTGCGTTGATACCACTGCTTCGGATGAAGGCTGTCTCTTATACACATCTGACGCTGCCGACGA
Barcoded_HY_oligo_288	ACTCTGCGTTGATACCACTGCTTTATCGTCGGCCTGTCTCTTATACACATCTGACGCTGCCGACGA
Barcoded_HY_oligo_289	ACTCTGCGTTGATACCACTGCTTGCCGTATGCTCTGTCTCTTATACACATCTGACGCTGCCGACGA
Barcoded_HY_oligo_290	ACTCTGCGTTGATACCACTGCTTCTGAACTGGTCTGTCTCTTATACACATCTGACGCTGCCGACGA
Barcoded_HY_oligo_291	ACTCTGCGTTGATACCACTGCTTCATAACCAGCCTGTCTCTTATACACATCTGACGCTGCCGACGA
Barcoded_HY_oligo_292	ACTCTGCGTTGATACCACTGCTTAAGTTGCCATCTGTCTCTTATACACATCTGACGCTGCCGACGA
Barcoded_HY_oligo_293	ACTCTGCGTTGATACCACTGCTTAGGCCGCTCGCTGTCTCTTATACACATCTGACGCTGCCGACGA
Barcoded_HY_oligo_294	ACTCTGCGTTGATACCACTGCTTAGGTAATAGGCTGTCTCTTATACACATCTGACGCTGCCGACGA
Barcoded_HY_oligo_295	ACTCTGCGTTGATACCACTGCTTGTACTAGTAACTGTCTCTTATACACATCTGACGCTGCCGACGA
Barcoded_HY_oligo_296	ACTCTGCGTTGATACCACTGCTTGCGCGGTAGTCTGTCTCTTATACACATCTGACGCTGCCGACGA
Barcoded_HY_oligo_297	ACTCTGCGTTGATACCACTGCTTCTGGATTAGTCTGTCTCTTATACACATCTGACGCTGCCGACGA
Barcoded_HY_oligo_298	ACTCTGCGTTGATACCACTGCTTTTGGATCCTTCTGTCTCTTATACACATCTGACGCTGCCGACGA
Barcoded_HY_oligo_299	ACTCTGCGTTGATACCACTGCTTTTGGAATCTCCTGTCTCTTATACACATCTGACGCTGCCGACGA
Barcoded_HY_oligo_300	ACTCTGCGTTGATACCACTGCTTACCTGGACGCCTGTCTCTTATACACATCTGACGCTGCCGACGA
Barcoded_HY_oligo_301	ACTCTGCGTTGATACCACTGCTTCCTGACGTTCCTGTCTCTTATACACATCTGACGCTGCCGACGA
Barcoded_HY_oligo_302	ACTCTGCGTTGATACCACTGCTTGCGTTCAGCTCTGTCTCTTATACACATCTGACGCTGCCGACGA
Barcoded_HY_oligo_303	ACTCTGCGTTGATACCACTGCTTTTAGCAATAACTGTCTCTTATACACATCTGACGCTGCCGACGA
Barcoded_HY_oligo_304	ACTCTGCGTTGATACCACTGCTTTTGATGCTATCTGTCTCTTATACACATCTGACGCTGCCGACGA
Barcoded_HY_oligo_305	ACTCTGCGTTGATACCACTGCTTCTCTGCGGCACTGTCTCTTATACACATCTGACGCTGCCGACGA
Barcoded_HY_oligo_306	ACTCTGCGTTGATACCACTGCTTAATAATACCACTGTCTCTTATACACATCTGACGCTGCCGACGA
Barcoded_HY_oligo_307	ACTCTGCGTTGATACCACTGCTTACGCCGTTCACTGTCTCTTATACACATCTGACGCTGCCGACGA
Barcoded_HY_oligo_308	ACTCTGCGTTGATACCACTGCTTTTCGCTTACGCTGTCTCTTATACACATCTGACGCTGCCGACGA
Barcoded_HY_oligo_309	ACTCTGCGTTGATACCACTGCTTTACGGCTACGCTGTCTCTTATACACATCTGACGCTGCCGACGA
Barcoded_HY_oligo_310	ACTCTGCGTTGATACCACTGCTTTTCTTATCGACTGTCTCTTATACACATCTGACGCTGCCGACGA
Barcoded_HY_oligo_311	ACTCTGCGTTGATACCACTGCTTTTCCATGGCACTGTCTCTTATACACATCTGACGCTGCCGACGA
Barcoded_HY_oligo_312	ACTCTGCGTTGATACCACTGCTTAAGTAGTCAGCTGTCTCTTATACACATCTGACGCTGCCGACGA
Barcoded_HY_oligo_313	ACTCTGCGTTGATACCACTGCTTTCAGCTCTAACTGTCTCTTATACACATCTGACGCTGCCGACGA
Barcoded_HY_oligo_314	ACTCTGCGTTGATACCACTGCTTCGAATAGATGCTGTCTCTTATACACATCTGACGCTGCCGACGA
Barcoded_HY_oligo_315	ACTCTGCGTTGATACCACTGCTTCGGAGATCCGCTGTCTCTTATACACATCTGACGCTGCCGACGA
Barcoded_HY_oligo_316	ACTCTGCGTTGATACCACTGCTTACCGCAGAATCTGTCTCTTATACACATCTGACGCTGCCGACGA
Barcoded_HY_oligo_317	ACTCTGCGTTGATACCACTGCTTTCTCCTATAACTGTCTCTTATACACATCTGACGCTGCCGACGA
Barcoded_HY_oligo_318	ACTCTGCGTTGATACCACTGCTTCAACCTATATCTGTCTCTTATACACATCTGACGCTGCCGACGA
Barcoded_HY_oligo_319	ACTCTGCGTTGATACCACTGCTTAGTCGAGAAGCTGTCTCTTATACACATCTGACGCTGCCGACGA
Barcoded_HY_oligo_320	ACTCTGCGTTGATACCACTGCTTAAGACGGCCACTGTCTCTTATACACATCTGACGCTGCCGACGA
Barcoded_HY_oligo_321	ACTCTGCGTTGATACCACTGCTTGCCAACGCCACTGTCTCTTATACACATCTGACGCTGCCGACGA
Barcoded_HY_oligo_322	ACTCTGCGTTGATACCACTGCTTTCTACCATTACTGTCTCTTATACACATCTGACGCTGCCGACGA
Barcoded_HY_oligo_323	ACTCTGCGTTGATACCACTGCTTCTTGCGGTCTCTGTCTCTTATACACATCTGACGCTGCCGACGA
Barcoded_HY_oligo_324	ACTCTGCGTTGATACCACTGCTTTTACGTATACCTGTCTCTTATACACATCTGACGCTGCCGACGA
Barcoded_HY_oligo_325	ACTCTGCGTTGATACCACTGCTTCGATTGGTTACTGTCTCTTATACACATCTGACGCTGCCGACGA
Barcoded_HY_oligo_326	ACTCTGCGTTGATACCACTGCTTACTTAACTAGCTGTCTCTTATACACATCTGACGCTGCCGACGA
Barcoded_HY_oligo_327	ACTCTGCGTTGATACCACTGCTTGCAGACCGGTCTGTCTCTTATACACATCTGACGCTGCCGACGA
Barcoded_HY_oligo_328	ACTCTGCGTTGATACCACTGCTTTGAGTCCAGACTGTCTCTTATACACATCTGACGCTGCCGACGA
Barcoded_HY_oligo_329	ACTCTGCGTTGATACCACTGCTTTGGAGAATTCCTGTCTCTTATACACATCTGACGCTGCCGACGA
Barcoded_HY_oligo_330	ACTCTGCGTTGATACCACTGCTTACCAGCCTTACTGTCTCTTATACACATCTGACGCTGCCGACGA
Barcoded_HY_oligo_331	ACTCTGCGTTGATACCACTGCTTGGCGAGCTTACTGTCTCTTATACACATCTGACGCTGCCGACGA
Barcoded_HY_oligo_332	ACTCTGCGTTGATACCACTGCTTTCGAGGAGTACTGTCTCTTATACACATCTGACGCTGCCGACGA
Barcoded_HY_oligo_333	ACTCTGCGTTGATACCACTGCTTCCTTACTCCTCTGTCTCTTATACACATCTGACGCTGCCGACGA
Barcoded_HY_oligo_334	ACTCTGCGTTGATACCACTGCTTTCAGACGAACCTGTCTCTTATACACATCTGACGCTGCCGACGA
Barcoded_HY_oligo_335	ACTCTGCGTTGATACCACTGCTTCCGTCCAGTACTGTCTCTTATACACATCTGACGCTGCCGACGA
Barcoded_HY_oligo_336	ACTCTGCGTTGATACCACTGCTTGTTCCGCTAACTGTCTCTTATACACATCTGACGCTGCCGACGA
Barcoded_HY_oligo_337	ACTCTGCGTTGATACCACTGCTTCAGATTCGATCTGTCTCTTATACACATCTGACGCTGCCGACGA
Barcoded_HY_oligo_338	ACTCTGCGTTGATACCACTGCTTTGCATATAACCTGTCTCTTATACACATCTGACGCTGCCGACGA
Barcoded_HY_oligo_339	ACTCTGCGTTGATACCACTGCTTTAGGCAGATACTGTCTCTTATACACATCTGACGCTGCCGACGA
Barcoded_HY_oligo_340	ACTCTGCGTTGATACCACTGCTTTATGCCGAGTCTGTCTCTTATACACATCTGACGCTGCCGACGA
Barcoded_HY_oligo_341	ACTCTGCGTTGATACCACTGCTTATAGTCGTAGCTGTCTCTTATACACATCTGACGCTGCCGACGA
Barcoded_HY_oligo_342	ACTCTGCGTTGATACCACTGCTTGGATGCAGCACTGTCTCTTATACACATCTGACGCTGCCGACGA
Barcoded_HY_oligo_343	ACTCTGCGTTGATACCACTGCTTCCGCTATATTCTGTCTCTTATACACATCTGACGCTGCCGACGA
Barcoded_HY_oligo_344	ACTCTGCGTTGATACCACTGCTTATCGAGTCGCCTGTCTCTTATACACATCTGACGCTGCCGACGA
Barcoded_HY_oligo_345	ACTCTGCGTTGATACCACTGCTTGCGACGCAGACTGTCTCTTATACACATCTGACGCTGCCGACGA
Barcoded_HY_oligo_346	ACTCTGCGTTGATACCACTGCTTAATGGTCGACCTGTCTCTTATACACATCTGACGCTGCCGACGA
Barcoded_HY_oligo_347	ACTCTGCGTTGATACCACTGCTTTGGAACTAGACTGTCTCTTATACACATCTGACGCTGCCGACGA
Barcoded_HY_oligo_348	ACTCTGCGTTGATACCACTGCTTGTCCAACTCACTGTCTCTTATACACATCTGACGCTGCCGACGA
Barcoded_HY_oligo_349	ACTCTGCGTTGATACCACTGCTTGTTATGGATCCTGTCTCTTATACACATCTGACGCTGCCGACGA
Barcoded_HY_oligo_350	ACTCTGCGTTGATACCACTGCTTTTATAAGAACCTGTCTCTTATACACATCTGACGCTGCCGACGA
Barcoded_HY_oligo_351	ACTCTGCGTTGATACCACTGCTTCAAGCTTCATCTGTCTCTTATACACATCTGACGCTGCCGACGA
Barcoded_HY_oligo_352	ACTCTGCGTTGATACCACTGCTTCTGATTAAGACTGTCTCTTATACACATCTGACGCTGCCGACGA
Barcoded_HY_oligo_353	ACTCTGCGTTGATACCACTGCTTTACTTACTTACTGTCTCTTATACACATCTGACGCTGCCGACGA
Barcoded_HY_oligo_354	ACTCTGCGTTGATACCACTGCTTGGATCTGCAGCTGTCTCTTATACACATCTGACGCTGCCGACGA
Barcoded_HY_oligo_355	ACTCTGCGTTGATACCACTGCTTATGCAATATGCTGTCTCTTATACACATCTGACGCTGCCGACGA
Barcoded_HY_oligo_356	ACTCTGCGTTGATACCACTGCTTTTCCTAGACCCTGTCTCTTATACACATCTGACGCTGCCGACGA
Barcoded_HY_oligo_357	ACTCTGCGTTGATACCACTGCTTACTGCCGATACTGTCTCTTATACACATCTGACGCTGCCGACGA
Barcoded_HY_oligo_358	ACTCTGCGTTGATACCACTGCTTTCCAGAAGGTCTGTCTCTTATACACATCTGACGCTGCCGACGA
Barcoded_HY_oligo_359	ACTCTGCGTTGATACCACTGCTTTTCAAGACCACTGTCTCTTATACACATCTGACGCTGCCGACGA
Barcoded_HY_oligo_360	ACTCTGCGTTGATACCACTGCTTTATTACTCATCTGTCTCTTATACACATCTGACGCTGCCGACGA
Barcoded_HY_oligo_361	ACTCTGCGTTGATACCACTGCTTAACTGATCTTCTGTCTCTTATACACATCTGACGCTGCCGACGA
Barcoded_HY_oligo_362	ACTCTGCGTTGATACCACTGCTTCCGCGGACCGCTGTCTCTTATACACATCTGACGCTGCCGACGA
Barcoded_HY_oligo_363	ACTCTGCGTTGATACCACTGCTTAATACGCAGGCTGTCTCTTATACACATCTGACGCTGCCGACGA
Barcoded_HY_oligo_364	ACTCTGCGTTGATACCACTGCTTGGTCGCGTCACTGTCTCTTATACACATCTGACGCTGCCGACGA
Barcoded_HY_oligo_365	ACTCTGCGTTGATACCACTGCTTAATTATCAGCCTGTCTCTTATACACATCTGACGCTGCCGACGA
Barcoded_HY_oligo_366	ACTCTGCGTTGATACCACTGCTTCAGCTATCGTCTGTCTCTTATACACATCTGACGCTGCCGACGA
Barcoded_HY_oligo_367	ACTCTGCGTTGATACCACTGCTTATTGCGCTGACTGTCTCTTATACACATCTGACGCTGCCGACGA
Barcoded_HY_oligo_368	ACTCTGCGTTGATACCACTGCTTTTGGTAGGCGCTGTCTCTTATACACATCTGACGCTGCCGACGA
Barcoded_HY_oligo_369	ACTCTGCGTTGATACCACTGCTTAGCTAAGGTACTGTCTCTTATACACATCTGACGCTGCCGACGA
Barcoded_HY_oligo_370	ACTCTGCGTTGATACCACTGCTTTCGTAGAGAACTGTCTCTTATACACATCTGACGCTGCCGACGA
Barcoded_HY_oligo_371	ACTCTGCGTTGATACCACTGCTTTGATGGCCTTCTGTCTCTTATACACATCTGACGCTGCCGACGA
Barcoded_HY_oligo_372	ACTCTGCGTTGATACCACTGCTTTGGAAGTACCCTGTCTCTTATACACATCTGACGCTGCCGACGA
Barcoded_HY_oligo_373	ACTCTGCGTTGATACCACTGCTTCTCCAAGGATCTGTCTCTTATACACATCTGACGCTGCCGACGA
Barcoded_HY_oligo_374	ACTCTGCGTTGATACCACTGCTTAGATATATCGCTGTCTCTTATACACATCTGACGCTGCCGACGA
Barcoded_HY_oligo_375	ACTCTGCGTTGATACCACTGCTTCATGCTGGTTCTGTCTCTTATACACATCTGACGCTGCCGACGA
Barcoded_HY_oligo_376	ACTCTGCGTTGATACCACTGCTTTCCTCGAGTCCTGTCTCTTATACACATCTGACGCTGCCGACGA
Barcoded_HY_oligo_377	ACTCTGCGTTGATACCACTGCTTGCAAGGAATACTGTCTCTTATACACATCTGACGCTGCCGACGA
Barcoded_HY_oligo_378	ACTCTGCGTTGATACCACTGCTTGGCATAGCTTCTGTCTCTTATACACATCTGACGCTGCCGACGA
Barcoded_HY_oligo_379	ACTCTGCGTTGATACCACTGCTTCTACGGTAGCCTGTCTCTTATACACATCTGACGCTGCCGACGA
Barcoded_HY_oligo_380	ACTCTGCGTTGATACCACTGCTTAGTAAGCATACTGTCTCTTATACACATCTGACGCTGCCGACGA
Barcoded_HY_oligo_381	ACTCTGCGTTGATACCACTGCTTCGCCTCGAACCTGTCTCTTATACACATCTGACGCTGCCGACGA
Barcoded_HY_oligo_382	ACTCTGCGTTGATACCACTGCTTTTAGGATCTACTGTCTCTTATACACATCTGACGCTGCCGACGA
Barcoded_HY_oligo_383	ACTCTGCGTTGATACCACTGCTTACTACTGAAGCTGTCTCTTATACACATCTGACGCTGCCGACGA
Barcoded_HY_oligo_384	ACTCTGCGTTGATACCACTGCTTAATCTGGAGTCTGTCTCTTATACACATCTGACGCTGCCGACGA
Barcoded_HY_oligo_385	ACTCTGCGTTGATACCACTGCTTACAATCAAGTCTGTCTCTTATACACATCTGACGCTGCCGACGA
Barcoded_HY_oligo_386	ACTCTGCGTTGATACCACTGCTTAAGCTGATTACTGTCTCTTATACACATCTGACGCTGCCGACGA
Barcoded_HY_oligo_387	ACTCTGCGTTGATACCACTGCTTACCATTCTTACTGTCTCTTATACACATCTGACGCTGCCGACGA
Barcoded_HY_oligo_388	ACTCTGCGTTGATACCACTGCTTAATAGGTTGTCTGTCTCTTATACACATCTGACGCTGCCGACGA
Barcoded_HY_oligo_389	ACTCTGCGTTGATACCACTGCTTATCTAGGAATCTGTCTCTTATACACATCTGACGCTGCCGACGA
Barcoded_HY_oligo_390	ACTCTGCGTTGATACCACTGCTTAAGGAATCAACTGTCTCTTATACACATCTGACGCTGCCGACGA
Barcoded_HY_oligo_391	ACTCTGCGTTGATACCACTGCTTAGTAATCCTTCTGTCTCTTATACACATCTGACGCTGCCGACGA
Barcoded_HY_oligo_392	ACTCTGCGTTGATACCACTGCTTACTTATAGGACTGTCTCTTATACACATCTGACGCTGCCGACGA
Barcoded_HY_oligo_393	ACTCTGCGTTGATACCACTGCTTACCTCTTATACTGTCTCTTATACACATCTGACGCTGCCGACGA
Barcoded_HY_oligo_394	ACTCTGCGTTGATACCACTGCTTAAGGAGAATACTGTCTCTTATACACATCTGACGCTGCCGACGA
Barcoded_HY_oligo_395	ACTCTGCGTTGATACCACTGCTTACTGGTATTACTGTCTCTTATACACATCTGACGCTGCCGACGA
Barcoded_HY_oligo_396	ACTCTGCGTTGATACCACTGCTTATAGAATCCACTGTCTCTTATACACATCTGACGCTGCCGACGA
Barcoded_HY_oligo_397	ACTCTGCGTTGATACCACTGCTTAGAACTAAGACTGTCTCTTATACACATCTGACGCTGCCGACGA
Barcoded_HY_oligo_398	ACTCTGCGTTGATACCACTGCTTATTGGATAGACTGTCTCTTATACACATCTGACGCTGCCGACGA
Barcoded_HY_oligo_399	ACTCTGCGTTGATACCACTGCTTACGATGAATTCTGTCTCTTATACACATCTGACGCTGCCGACGA
Barcoded_HY_oligo_400	ACTCTGCGTTGATACCACTGCTTAAGTCATCTACTGTCTCTTATACACATCTGACGCTGCCGACGA
Barcoded_HY_oligo_401	ACTCTGCGTTGATACCACTGCTTAGAGGAATTTCTGTCTCTTATACACATCTGACGCTGCCGACGA
Barcoded_HY_oligo_402	ACTCTGCGTTGATACCACTGCTTAGTACCTAATCTGTCTCTTATACACATCTGACGCTGCCGACGA
Barcoded_HY_oligo_403	ACTCTGCGTTGATACCACTGCTTAATTCAACCACTGTCTCTTATACACATCTGACGCTGCCGACGA
Barcoded_HY_oligo_404	ACTCTGCGTTGATACCACTGCTTACAACTAGTTCTGTCTCTTATACACATCTGACGCTGCCGACGA
Barcoded_HY_oligo_405	ACTCTGCGTTGATACCACTGCTTAAACGAAGAACTGTCTCTTATACACATCTGACGCTGCCGACGA
Barcoded_HY_oligo_406	ACTCTGCGTTGATACCACTGCTTACAAGAACTTCTGTCTCTTATACACATCTGACGCTGCCGACGA
Barcoded_HY_oligo_407	ACTCTGCGTTGATACCACTGCTTATGAGTAAGTCTGTCTCTTATACACATCTGACGCTGCCGACGA
Barcoded_HY_oligo_408	ACTCTGCGTTGATACCACTGCTTAAATCATGGTCTGTCTCTTATACACATCTGACGCTGCCGACGA
Barcoded_HY_oligo_409	ACTCTGCGTTGATACCACTGCTTAAAGTCGTTACTGTCTCTTATACACATCTGACGCTGCCGACGA
Barcoded_HY_oligo_410	ACTCTGCGTTGATACCACTGCTTAAGTAGCAAACTGTCTCTTATACACATCTGACGCTGCCGACGA
Barcoded_HY_oligo_411	ACTCTGCGTTGATACCACTGCTTATGAACCTTACTGTCTCTTATACACATCTGACGCTGCCGACGA
Barcoded_HY_oligo_412	ACTCTGCGTTGATACCACTGCTTAGCTAATACTCTGTCTCTTATACACATCTGACGCTGCCGACGA
Barcoded_HY_oligo_413	ACTCTGCGTTGATACCACTGCTTAAATACCTGTCTGTCTCTTATACACATCTGACGCTGCCGACGA
Barcoded_HY_oligo_414	ACTCTGCGTTGATACCACTGCTTAAAGATGGAACTGTCTCTTATACACATCTGACGCTGCCGACGA
Barcoded_HY_oligo_415	ACTCTGCGTTGATACCACTGCTTAACGATCAATCTGTCTCTTATACACATCTGACGCTGCCGACGA
Barcoded_HY_oligo_416	ACTCTGCGTTGATACCACTGCTTATCAGATTCACTGTCTCTTATACACATCTGACGCTGCCGACGA
Barcoded_HY_oligo_417	ACTCTGCGTTGATACCACTGCTTATTGGTTCTACTGTCTCTTATACACATCTGACGCTGCCGACGA
Barcoded_HY_oligo_418	ACTCTGCGTTGATACCACTGCTTACAATGAGAACTGTCTCTTATACACATCTGACGCTGCCGACGA
Barcoded_HY_oligo_419	ACTCTGCGTTGATACCACTGCTTAGATCCATATCTGTCTCTTATACACATCTGACGCTGCCGACGA
Barcoded_HY_oligo_420	ACTCTGCGTTGATACCACTGCTTAATGACTGATCTGTCTCTTATACACATCTGACGCTGCCGACGA
Barcoded_HY_oligo_421	ACTCTGCGTTGATACCACTGCTTAATCGAGATACTGTCTCTTATACACATCTGACGCTGCCGACGA
Barcoded_HY_oligo_422	ACTCTGCGTTGATACCACTGCTTATTGGAGTTTCTGTCTCTTATACACATCTGACGCTGCCGACGA
Barcoded_HY_oligo_423	ACTCTGCGTTGATACCACTGCTTAAGATCTTGACTGTCTCTTATACACATCTGACGCTGCCGACGA
Barcoded_HY_oligo_424	ACTCTGCGTTGATACCACTGCTTAGGAAGTTATCTGTCTCTTATACACATCTGACGCTGCCGACGA
Barcoded_HY_oligo_425	ACTCTGCGTTGATACCACTGCTTACATATCCTTCTGTCTCTTATACACATCTGACGCTGCCGACGA
Barcoded_HY_oligo_426	ACTCTGCGTTGATACCACTGCTTACTTAGGTAACTGTCTCTTATACACATCTGACGCTGCCGACGA
Barcoded_HY_oligo_427	ACTCTGCGTTGATACCACTGCTTAGTAGGATATCTGTCTCTTATACACATCTGACGCTGCCGACGA
Barcoded_HY_oligo_428	ACTCTGCGTTGATACCACTGCTTACAGACTAATCTGTCTCTTATACACATCTGACGCTGCCGACGA
Barcoded_HY_oligo_429	ACTCTGCGTTGATACCACTGCTTAATAAGGACACTGTCTCTTATACACATCTGACGCTGCCGACGA
Barcoded_HY_oligo_430	ACTCTGCGTTGATACCACTGCTTATTGAGTCAACTGTCTCTTATACACATCTGACGCTGCCGACGA
Barcoded_HY_oligo_431	ACTCTGCGTTGATACCACTGCTTAAACTGGTATCTGTCTCTTATACACATCTGACGCTGCCGACGA
Barcoded_HY_oligo_432	ACTCTGCGTTGATACCACTGCTTAAAGTTAGGACTGTCTCTTATACACATCTGACGCTGCCGACGA
Barcoded_HY_oligo_433	ACTCTGCGTTGATACCACTGCTTAGTTAACGCCCTGTCTCTTATACACATCTGACGCTGCCGACGA
Barcoded_HY_oligo_434	ACTCTGCGTTGATACCACTGCTTTCATGGTACCCTGTCTCTTATACACATCTGACGCTGCCGACGA
Barcoded_HY_oligo_435	ACTCTGCGTTGATACCACTGCTTCACTGGTCAACTGTCTCTTATACACATCTGACGCTGCCGACGA
Barcoded_HY_oligo_436	ACTCTGCGTTGATACCACTGCTTGACTCATTCGCTGTCTCTTATACACATCTGACGCTGCCGACGA
Barcoded_HY_oligo_437	ACTCTGCGTTGATACCACTGCTTACGTTGCTTGCTGTCTCTTATACACATCTGACGCTGCCGACGA
Barcoded_HY_oligo_438	ACTCTGCGTTGATACCACTGCTTAGTGAACGAACTGTCTCTTATACACATCTGACGCTGCCGACGA
Barcoded_HY_oligo_439	ACTCTGCGTTGATACCACTGCTTACAGCTCCAACTGTCTCTTATACACATCTGACGCTGCCGACGA
Barcoded_HY_oligo_440	ACTCTGCGTTGATACCACTGCTTAGCCTTCCTACTGTCTCTTATACACATCTGACGCTGCCGACGA
Barcoded_HY_oligo_441	ACTCTGCGTTGATACCACTGCTTACGGATACTGCTGTCTCTTATACACATCTGACGCTGCCGACGA
Barcoded_HY_oligo_442	ACTCTGCGTTGATACCACTGCTTACGCATTAGGCTGTCTCTTATACACATCTGACGCTGCCGACGA
Barcoded_HY_oligo_443	ACTCTGCGTTGATACCACTGCTTATAGTTCCTCCTGTCTCTTATACACATCTGACGCTGCCGACGA
Barcoded_HY_oligo_444	ACTCTGCGTTGATACCACTGCTTACATGCGACTCTGTCTCTTATACACATCTGACGCTGCCGACGA
Barcoded_HY_oligo_445	ACTCTGCGTTGATACCACTGCTTATAGCAACGTCTGTCTCTTATACACATCTGACGCTGCCGACGA
Barcoded_HY_oligo_446	ACTCTGCGTTGATACCACTGCTTAGCTTACGCTCTGTCTCTTATACACATCTGACGCTGCCGACGA
Barcoded_HY_oligo_447	ACTCTGCGTTGATACCACTGCTTATACCTTGCACTGTCTCTTATACACATCTGACGCTGCCGACGA
Barcoded_HY_oligo_448	ACTCTGCGTTGATACCACTGCTTAGAGTCGAAGCTGTCTCTTATACACATCTGACGCTGCCGACGA
Barcoded_HY_oligo_449	ACTCTGCGTTGATACCACTGCTTAAGCGGATAACTGTCTCTTATACACATCTGACGCTGCCGACGA
Barcoded_HY_oligo_450	ACTCTGCGTTGATACCACTGCTTAGCGTACTCTCTGTCTCTTATACACATCTGACGCTGCCGACGA
Barcoded_HY_oligo_451	ACTCTGCGTTGATACCACTGCTTAGATGCTCAGCTGTCTCTTATACACATCTGACGCTGCCGACGA
Barcoded_HY_oligo_452	ACTCTGCGTTGATACCACTGCTTAGCTAAGAGCCTGTCTCTTATACACATCTGACGCTGCCGACGA
Barcoded_HY_oligo_453	ACTCTGCGTTGATACCACTGCTTAGATCCAGCACTGTCTCTTATACACATCTGACGCTGCCGACGA
Barcoded_HY_oligo_454	ACTCTGCGTTGATACCACTGCTTACTCAAGCGTCTGTCTCTTATACACATCTGACGCTGCCGACGA
Barcoded_HY_oligo_455	ACTCTGCGTTGATACCACTGCTTAGCAATGCTGCTGTCTCTTATACACATCTGACGCTGCCGACGA
Barcoded_HY_oligo_456	ACTCTGCGTTGATACCACTGCTTACTCAACCATCTGTCTCTTATACACATCTGACGCTGCCGACGA
Barcoded_HY_oligo_457	ACTCTGCGTTGATACCACTGCTTATCAGGTACGCTGTCTCTTATACACATCTGACGCTGCCGACGA
Barcoded_HY_oligo_458	ACTCTGCGTTGATACCACTGCTTATCGAACGAGCTGTCTCTTATACACATCTGACGCTGCCGACGA
Barcoded_HY_oligo_459	ACTCTGCGTTGATACCACTGCTTACCGTTGATGCTGTCTCTTATACACATCTGACGCTGCCGACGA
Barcoded_HY_oligo_460	ACTCTGCGTTGATACCACTGCTTAAGCTTGCTGCTGTCTCTTATACACATCTGACGCTGCCGACGA
Barcoded_HY_oligo_461	ACTCTGCGTTGATACCACTGCTTAACTTCTCGACTGTCTCTTATACACATCTGACGCTGCCGACGA
Barcoded_HY_oligo_462	ACTCTGCGTTGATACCACTGCTTAGATCCTTGGCTGTCTCTTATACACATCTGACGCTGCCGACGA
Barcoded_HY_oligo_463	ACTCTGCGTTGATACCACTGCTTAATCGTCCTTCTGTCTCTTATACACATCTGACGCTGCCGACGA
Barcoded_HY_oligo_464	ACTCTGCGTTGATACCACTGCTTACTGCCAGTTCTGTCTCTTATACACATCTGACGCTGCCGACGA
Barcoded_HY_oligo_465	ACTCTGCGTTGATACCACTGCTTACGACTTATCCTGTCTCTTATACACATCTGACGCTGCCGACGA
Barcoded_HY_oligo_466	ACTCTGCGTTGATACCACTGCTTAGAAGTACGCCTGTCTCTTATACACATCTGACGCTGCCGACGA
Barcoded_HY_oligo_467	ACTCTGCGTTGATACCACTGCTTACTCTTAGCCCTGTCTCTTATACACATCTGACGCTGCCGACGA
Barcoded_HY_oligo_468	ACTCTGCGTTGATACCACTGCTTAGTAAGGCAGCTGTCTCTTATACACATCTGACGCTGCCGACGA
Barcoded_HY_oligo_469	ACTCTGCGTTGATACCACTGCTTATCCATAGACCTGTCTCTTATACACATCTGACGCTGCCGACGA
Barcoded_HY_oligo_470	ACTCTGCGTTGATACCACTGCTTAAGAGAACTCCTGTCTCTTATACACATCTGACGCTGCCGACGA
Barcoded_HY_oligo_471	ACTCTGCGTTGATACCACTGCTTACCGCAAGTACTGTCTCTTATACACATCTGACGCTGCCGACGA
Barcoded_HY_oligo_472	ACTCTGCGTTGATACCACTGCTTAGGACGTATCCTGTCTCTTATACACATCTGACGCTGCCGACGA
Barcoded_HY_oligo_473	ACTCTGCGTTGATACCACTGCTTATTCCGATCTCTGTCTCTTATACACATCTGACGCTGCCGACGA
Barcoded_HY_oligo_474	ACTCTGCGTTGATACCACTGCTTAGCAAGCTGACTGTCTCTTATACACATCTGACGCTGCCGACGA
Barcoded_HY_oligo_475	ACTCTGCGTTGATACCACTGCTTATGCCTTCGACTGTCTCTTATACACATCTGACGCTGCCGACGA
Barcoded_HY_oligo_476	ACTCTGCGTTGATACCACTGCTTAACACTGACCCTGTCTCTTATACACATCTGACGCTGCCGACGA
Barcoded_HY_oligo_477	ACTCTGCGTTGATACCACTGCTTATCCGCATCACTGTCTCTTATACACATCTGACGCTGCCGACGA
Barcoded_HY_oligo_478	ACTCTGCGTTGATACCACTGCTTACGCTATCAGCTGTCTCTTATACACATCTGACGCTGCCGACGA
Barcoded_HY_oligo_479	ACTCTGCGTTGATACCACTGCTTAGATAGAGACCTGTCTCTTATACACATCTGACGCTGCCGACGA
Barcoded_HY_oligo_480	ACTCTGCGTTGATACCACTGCTTAGCTTACGACCTGTCTCTTATACACATCTGACGCTGCCGACGA
Barcoded_HY_oligo_481	ACTCTGCGTTGATACCACTGCTTACTATGGTTTCTGTCTCTTATACACATCTGACGCTGCCGACGA
Barcoded_HY_oligo_482	ACTCTGCGTTGATACCACTGCTTAGTTCAGTTTCTGTCTCTTATACACATCTGACGCTGCCGACGA
Barcoded_HY_oligo_483	ACTCTGCGTTGATACCACTGCTTAATCAGCTTTCTGTCTCTTATACACATCTGACGCTGCCGACGA
Barcoded_HY_oligo_484	ACTCTGCGTTGATACCACTGCTTAGAACGATTTCTGTCTCTTATACACATCTGACGCTGCCGACGA
Barcoded_HY_oligo_485	ACTCTGCGTTGATACCACTGCTTAAATGAGGTTCTGTCTCTTATACACATCTGACGCTGCCGACGA
Barcoded_HY_oligo_486	ACTCTGCGTTGATACCACTGCTTACTGCTCGTTCTGTCTCTTATACACATCTGACGCTGCCGACGA
Barcoded_HY_oligo_487	ACTCTGCGTTGATACCACTGCTTAATGATCGTTCTGTCTCTTATACACATCTGACGCTGCCGACGA
Barcoded_HY_oligo_488	ACTCTGCGTTGATACCACTGCTTAGGACGCGTTCTGTCTCTTATACACATCTGACGCTGCCGACGA
Barcoded_HY_oligo_489	ACTCTGCGTTGATACCACTGCTTAGATTACGTTCTGTCTCTTATACACATCTGACGCTGCCGACGA
Barcoded_HY_oligo_490	ACTCTGCGTTGATACCACTGCTTAATCCAAGTTCTGTCTCTTATACACATCTGACGCTGCCGACGA
Barcoded_HY_oligo_491	ACTCTGCGTTGATACCACTGCTTATAAGGTCTTCTGTCTCTTATACACATCTGACGCTGCCGACGA
Barcoded_HY_oligo_492	ACTCTGCGTTGATACCACTGCTTAATACTGCTTCTGTCTCTTATACACATCTGACGCTGCCGACGA
Barcoded_HY_oligo_493	ACTCTGCGTTGATACCACTGCTTATGTAGCCTTCTGTCTCTTATACACATCTGACGCTGCCGACGA
Barcoded_HY_oligo_494	ACTCTGCGTTGATACCACTGCTTAAACGTACTTCTGTCTCTTATACACATCTGACGCTGCCGACGA
Barcoded_HY_oligo_495	ACTCTGCGTTGATACCACTGCTTACCAATACTTCTGTCTCTTATACACATCTGACGCTGCCGACGA
Barcoded_HY_oligo_496	ACTCTGCGTTGATACCACTGCTTATTCGGTATTCTGTCTCTTATACACATCTGACGCTGCCGACGA
Barcoded_HY_oligo_497	ACTCTGCGTTGATACCACTGCTTATACTGGATTCTGTCTCTTATACACATCTGACGCTGCCGACGA
Barcoded_HY_oligo_498	ACTCTGCGTTGATACCACTGCTTACCTAGAATTCTGTCTCTTATACACATCTGACGCTGCCGACGA
Barcoded_HY_oligo_499	ACTCTGCGTTGATACCACTGCTTATAGCATTGTCTGTCTCTTATACACATCTGACGCTGCCGACGA
Barcoded_HY_oligo_500	ACTCTGCGTTGATACCACTGCTTATTACCATGTCTGTCTCTTATACACATCTGACGCTGCCGACGA
Barcoded_HY_oligo_501	ACTCTGCGTTGATACCACTGCTTATACGAATGTCTGTCTCTTATACACATCTGACGCTGCCGACGA
Barcoded_HY_oligo_502	ACTCTGCGTTGATACCACTGCTTCAGAACCGGTCTGTCTCTTATACACATCTGACGCTGCCGACGA
Barcoded_HY_oligo_503	ACTCTGCGTTGATACCACTGCTTATATTGAGGTCTGTCTCTTATACACATCTGACGCTGCCGACGA
Barcoded_HY_oligo_504	ACTCTGCGTTGATACCACTGCTTTACGCGTCGTCTGTCTCTTATACACATCTGACGCTGCCGACGA
Barcoded_HY_oligo_505	ACTCTGCGTTGATACCACTGCTTATGATATCGTCTGTCTCTTATACACATCTGACGCTGCCGACGA
Barcoded_HY_oligo_506	ACTCTGCGTTGATACCACTGCTTATATAAGCGTCTGTCTCTTATACACATCTGACGCTGCCGACGA
Barcoded_HY_oligo_507	ACTCTGCGTTGATACCACTGCTTCAGGTTCCGTCTGTCTCTTATACACATCTGACGCTGCCGACGA
Barcoded_HY_oligo_508	ACTCTGCGTTGATACCACTGCTTGCTTAGACGTCTGTCTCTTATACACATCTGACGCTGCCGACGA
Barcoded_HY_oligo_509	ACTCTGCGTTGATACCACTGCTTAGTATTCAGTCTGTCTCTTATACACATCTGACGCTGCCGACGA
Barcoded_HY_oligo_510	ACTCTGCGTTGATACCACTGCTTGAAGTCCAGTCTGTCTCTTATACACATCTGACGCTGCCGACGA
Barcoded_HY_oligo_511	ACTCTGCGTTGATACCACTGCTTAATAACCAGTCTGTCTCTTATACACATCTGACGCTGCCGACGA
Barcoded_HY_oligo_512	ACTCTGCGTTGATACCACTGCTTAACCATAAGTCTGTCTCTTATACACATCTGACGCTGCCGACGA
Barcoded_HY_oligo_513	ACTCTGCGTTGATACCACTGCTTTAGCGGAAGTCTGTCTCTTATACACATCTGACGCTGCCGACGA
Barcoded_HY_oligo_514	ACTCTGCGTTGATACCACTGCTTCTGGAGTTCTCTGTCTCTTATACACATCTGACGCTGCCGACGA
Barcoded_HY_oligo_515	ACTCTGCGTTGATACCACTGCTTACTTACTTCTCTGTCTCTTATACACATCTGACGCTGCCGACGA
Barcoded_HY_oligo_516	ACTCTGCGTTGATACCACTGCTTATTCATCTCTCTGTCTCTTATACACATCTGACGCTGCCGACGA
Barcoded_HY_oligo_517	ACTCTGCGTTGATACCACTGCTTCAGATGCTCTCTGTCTCTTATACACATCTGACGCTGCCGACGA
Barcoded_HY_oligo_518	ACTCTGCGTTGATACCACTGCTTTCAGACCTCTCTGTCTCTTATACACATCTGACGCTGCCGACGA
Barcoded_HY_oligo_519	ACTCTGCGTTGATACCACTGCTTAGTTGAATCTCTGTCTCTTATACACATCTGACGCTGCCGACGA
Barcoded_HY_oligo_520	ACTCTGCGTTGATACCACTGCTTAAACCAATCTCTGTCTCTTATACACATCTGACGCTGCCGACGA
Barcoded_HY_oligo_521	ACTCTGCGTTGATACCACTGCTTAAGTTATGCTCTGTCTCTTATACACATCTGACGCTGCCGACGA
Barcoded_HY_oligo_522	ACTCTGCGTTGATACCACTGCTTACATAATGCTCTGTCTCTTATACACATCTGACGCTGCCGACGA
Barcoded_HY_oligo_523	ACTCTGCGTTGATACCACTGCTTCCAGATAGCTCTGTCTCTTATACACATCTGACGCTGCCGACGA
Barcoded_HY_oligo_524	ACTCTGCGTTGATACCACTGCTTAGATTATCCTCTGTCTCTTATACACATCTGACGCTGCCGACGA
Barcoded_HY_oligo_525	ACTCTGCGTTGATACCACTGCTTTAGTCCGCCTCTGTCTCTTATACACATCTGACGCTGCCGACGA
Barcoded_HY_oligo_526	ACTCTGCGTTGATACCACTGCTTCTACGAGCCTCTGTCTCTTATACACATCTGACGCTGCCGACGA
Barcoded_HY_oligo_527	ACTCTGCGTTGATACCACTGCTTCATGGCTACTCTGTCTCTTATACACATCTGACGCTGCCGACGA
Barcoded_HY_oligo_528	ACTCTGCGTTGATACCACTGCTTATGGTTAACTCTGTCTCTTATACACATCTGACGCTGCCGACGA
Barcoded_HY_oligo_529	ACTCTGCGTTGATACCACTGCTTATTCGCTTATCTGTCTCTTATACACATCTGACGCTGCCGACGA
Barcoded_HY_oligo_530	ACTCTGCGTTGATACCACTGCTTACAGGATTATCTGTCTCTTATACACATCTGACGCTGCCGACGA
Barcoded_HY_oligo_531	ACTCTGCGTTGATACCACTGCTTAGAGTAGTATCTGTCTCTTATACACATCTGACGCTGCCGACGA
Barcoded_HY_oligo_532	ACTCTGCGTTGATACCACTGCTTAGTCAACTATCTGTCTCTTATACACATCTGACGCTGCCGACGA
Barcoded_HY_oligo_533	ACTCTGCGTTGATACCACTGCTTATCCAGATATCTGTCTCTTATACACATCTGACGCTGCCGACGA
Barcoded_HY_oligo_534	ACTCTGCGTTGATACCACTGCTTAATGGCATATCTGTCTCTTATACACATCTGACGCTGCCGACGA
Barcoded_HY_oligo_535	ACTCTGCGTTGATACCACTGCTTACGTATTGATCTGTCTCTTATACACATCTGACGCTGCCGACGA
Barcoded_HY_oligo_536	ACTCTGCGTTGATACCACTGCTTATCATCAGATCTGTCTCTTATACACATCTGACGCTGCCGACGA
Barcoded_HY_oligo_537	ACTCTGCGTTGATACCACTGCTTATCTGAAGATCTGTCTCTTATACACATCTGACGCTGCCGACGA
Barcoded_HY_oligo_538	ACTCTGCGTTGATACCACTGCTTATGAATGCATCTGTCTCTTATACACATCTGACGCTGCCGACGA
Barcoded_HY_oligo_539	ACTCTGCGTTGATACCACTGCTTGAGGAAGCATCTGTCTCTTATACACATCTGACGCTGCCGACGA
Barcoded_HY_oligo_540	ACTCTGCGTTGATACCACTGCTTAATAGTCCATCTGTCTCTTATACACATCTGACGCTGCCGACGA
Barcoded_HY_oligo_541	ACTCTGCGTTGATACCACTGCTTAAGTTACCATCTGTCTCTTATACACATCTGACGCTGCCGACGA
Barcoded_HY_oligo_542	ACTCTGCGTTGATACCACTGCTTAGGCATTAATCTGTCTCTTATACACATCTGACGCTGCCGACGA
Barcoded_HY_oligo_543	ACTCTGCGTTGATACCACTGCTTAGATGGTAATCTGTCTCTTATACACATCTGACGCTGCCGACGA
Barcoded_HY_oligo_544	ACTCTGCGTTGATACCACTGCTTATGCTTGAATCTGTCTCTTATACACATCTGACGCTGCCGACGA
Barcoded_HY_oligo_545	ACTCTGCGTTGATACCACTGCTTAATTGCGAATCTGTCTCTTATACACATCTGACGCTGCCGACGA
Barcoded_HY_oligo_546	ACTCTGCGTTGATACCACTGCTTCAATCCGAATCTGTCTCTTATACACATCTGACGCTGCCGACGA
Barcoded_HY_oligo_547	ACTCTGCGTTGATACCACTGCTTATTCCTCAATCTGTCTCTTATACACATCTGACGCTGCCGACGA
Barcoded_HY_oligo_548	ACTCTGCGTTGATACCACTGCTTGGTAGAGTTGCTGTCTCTTATACACATCTGACGCTGCCGACGA
Barcoded_HY_oligo_549	ACTCTGCGTTGATACCACTGCTTCGTCGCCTTGCTGTCTCTTATACACATCTGACGCTGCCGACGA
Barcoded_HY_oligo_550	ACTCTGCGTTGATACCACTGCTTTGATGATCTGCTGTCTCTTATACACATCTGACGCTGCCGACGA
Barcoded_HY_oligo_551	ACTCTGCGTTGATACCACTGCTTGACAGTCCTGCTGTCTCTTATACACATCTGACGCTGCCGACGA
Barcoded_HY_oligo_552	ACTCTGCGTTGATACCACTGCTTGCGCGGTATGCTGTCTCTTATACACATCTGACGCTGCCGACGA
Barcoded_HY_oligo_553	ACTCTGCGTTGATACCACTGCTTTAAGGATTGGCTGTCTCTTATACACATCTGACGCTGCCGACGA
Barcoded_HY_oligo_554	ACTCTGCGTTGATACCACTGCTTACAAGGCTGGCTGTCTCTTATACACATCTGACGCTGCCGACGA
Barcoded_HY_oligo_555	ACTCTGCGTTGATACCACTGCTTGACACGATGGCTGTCTCTTATACACATCTGACGCTGCCGACGA
Barcoded_HY_oligo_556	ACTCTGCGTTGATACCACTGCTTCTATGGTCGGCTGTCTCTTATACACATCTGACGCTGCCGACGA
Barcoded_HY_oligo_557	ACTCTGCGTTGATACCACTGCTTGCTTCGACGGCTGTCTCTTATACACATCTGACGCTGCCGACGA
Barcoded_HY_oligo_558	ACTCTGCGTTGATACCACTGCTTGGACTGCAGGCTGTCTCTTATACACATCTGACGCTGCCGACGA
Barcoded_HY_oligo_559	ACTCTGCGTTGATACCACTGCTTGATTAGCAGGCTGTCTCTTATACACATCTGACGCTGCCGACGA
Barcoded_HY_oligo_560	ACTCTGCGTTGATACCACTGCTTCACGTCTTCGCTGTCTCTTATACACATCTGACGCTGCCGACGA
Barcoded_HY_oligo_561	ACTCTGCGTTGATACCACTGCTTCTGTGCCTCGCTGTCTCTTATACACATCTGACGCTGCCGACGA
Barcoded_HY_oligo_562	ACTCTGCGTTGATACCACTGCTTCGTCGAATCGCTGTCTCTTATACACATCTGACGCTGCCGACGA
Barcoded_HY_oligo_563	ACTCTGCGTTGATACCACTGCTTTTGAATGGCGCTGTCTCTTATACACATCTGACGCTGCCGACGA
Barcoded_HY_oligo_564	ACTCTGCGTTGATACCACTGCTTCAAGTTAGCGCTGTCTCTTATACACATCTGACGCTGCCGACGA
Barcoded_HY_oligo_565	ACTCTGCGTTGATACCACTGCTTTGAAGCAGCGCTGTCTCTTATACACATCTGACGCTGCCGACGA
Barcoded_HY_oligo_566	ACTCTGCGTTGATACCACTGCTTAATGGTTCCGCTGTCTCTTATACACATCTGACGCTGCCGACGA
Barcoded_HY_oligo_567	ACTCTGCGTTGATACCACTGCTTAGCCTTACCGCTGTCTCTTATACACATCTGACGCTGCCGACGA
Barcoded_HY_oligo_568	ACTCTGCGTTGATACCACTGCTTGGAGCCTACGCTGTCTCTTATACACATCTGACGCTGCCGACGA
Barcoded_HY_oligo_569	ACTCTGCGTTGATACCACTGCTTACGGAAGACGCTGTCTCTTATACACATCTGACGCTGCCGACGA
Barcoded_HY_oligo_570	ACTCTGCGTTGATACCACTGCTTATGATCAACGCTGTCTCTTATACACATCTGACGCTGCCGACGA
Barcoded_HY_oligo_571	ACTCTGCGTTGATACCACTGCTTGACTCGTTAGCTGTCTCTTATACACATCTGACGCTGCCGACGA
Barcoded_HY_oligo_572	ACTCTGCGTTGATACCACTGCTTACGCAGGTAGCTGTCTCTTATACACATCTGACGCTGCCGACGA
Barcoded_HY_oligo_573	ACTCTGCGTTGATACCACTGCTTGATGATGGAGCTGTCTCTTATACACATCTGACGCTGCCGACGA
Barcoded_HY_oligo_574	ACTCTGCGTTGATACCACTGCTTCACATGCGAGCTGTCTCTTATACACATCTGACGCTGCCGACGA
Barcoded_HY_oligo_575	ACTCTGCGTTGATACCACTGCTTTAGCTCAGAGCTGTCTCTTATACACATCTGACGCTGCCGACGA
Barcoded_HY_oligo_576	ACTCTGCGTTGATACCACTGCTTGCTACGTCAGCTGTCTCTTATACACATCTGACGCTGCCGACGA
Barcoded_HY_oligo_577	ACTCTGCGTTGATACCACTGCTTACTCGCTAAGCTGTCTCTTATACACATCTGACGCTGCCGACGA
Barcoded_HY_oligo_578	ACTCTGCGTTGATACCACTGCTTACATTCGGTCCTGTCTCTTATACACATCTGACGCTGCCGACGA
Barcoded_HY_oligo_579	ACTCTGCGTTGATACCACTGCTTATTGGTAGTCCTGTCTCTTATACACATCTGACGCTGCCGACGA
Barcoded_HY_oligo_580	ACTCTGCGTTGATACCACTGCTTACAGCGAGTCCTGTCTCTTATACACATCTGACGCTGCCGACGA
Barcoded_HY_oligo_581	ACTCTGCGTTGATACCACTGCTTCAAGTCAGTCCTGTCTCTTATACACATCTGACGCTGCCGACGA
Barcoded_HY_oligo_582	ACTCTGCGTTGATACCACTGCTTTAGACCGCTCCTGTCTCTTATACACATCTGACGCTGCCGACGA
Barcoded_HY_oligo_583	ACTCTGCGTTGATACCACTGCTTAGCCGTAATCCTGTCTCTTATACACATCTGACGCTGCCGACGA
Barcoded_HY_oligo_584	ACTCTGCGTTGATACCACTGCTTGAGACGTTGCCTGTCTCTTATACACATCTGACGCTGCCGACGA
Barcoded_HY_oligo_585	ACTCTGCGTTGATACCACTGCTTATATGAGCGCCTGTCTCTTATACACATCTGACGCTGCCGACGA
Barcoded_HY_oligo_586	ACTCTGCGTTGATACCACTGCTTACTTCTCCGCCTGTCTCTTATACACATCTGACGCTGCCGACGA
Barcoded_HY_oligo_587	ACTCTGCGTTGATACCACTGCTTGCTACGACGCCTGTCTCTTATACACATCTGACGCTGCCGACGA
Barcoded_HY_oligo_588	ACTCTGCGTTGATACCACTGCTTCCTCTCGAGCCTGTCTCTTATACACATCTGACGCTGCCGACGA
Barcoded_HY_oligo_589	ACTCTGCGTTGATACCACTGCTTGCACAGAAGCCTGTCTCTTATACACATCTGACGCTGCCGACGA
Barcoded_HY_oligo_590	ACTCTGCGTTGATACCACTGCTTGGACCTATCCCTGTCTCTTATACACATCTGACGCTGCCGACGA
Barcoded_HY_oligo_591	ACTCTGCGTTGATACCACTGCTTACTAGTCGCCCTGTCTCTTATACACATCTGACGCTGCCGACGA
Barcoded_HY_oligo_592	ACTCTGCGTTGATACCACTGCTTCCAATGCGCCCTGTCTCTTATACACATCTGACGCTGCCGACGA
Barcoded_HY_oligo_593	ACTCTGCGTTGATACCACTGCTTATGCCGTACCCTGTCTCTTATACACATCTGACGCTGCCGACGA
Barcoded_HY_oligo_594	ACTCTGCGTTGATACCACTGCTTACGGACTACCCTGTCTCTTATACACATCTGACGCTGCCGACGA
Barcoded_HY_oligo_595	ACTCTGCGTTGATACCACTGCTTACGAAGGACCCTGTCTCTTATACACATCTGACGCTGCCGACGA
Barcoded_HY_oligo_596	ACTCTGCGTTGATACCACTGCTTATAGAGGTACCTGTCTCTTATACACATCTGACGCTGCCGACGA
Barcoded_HY_oligo_597	ACTCTGCGTTGATACCACTGCTTACATCGCTACCTGTCTCTTATACACATCTGACGCTGCCGACGA
Barcoded_HY_oligo_598	ACTCTGCGTTGATACCACTGCTTCCACTCCGACCTGTCTCTTATACACATCTGACGCTGCCGACGA
Barcoded_HY_oligo_599	ACTCTGCGTTGATACCACTGCTTATGTGCCGACCTGTCTCTTATACACATCTGACGCTGCCGACGA
Barcoded_HY_oligo_600	ACTCTGCGTTGATACCACTGCTTACGCTGGAACCTGTCTCTTATACACATCTGACGCTGCCGACGA
Barcoded_HY_oligo_601	ACTCTGCGTTGATACCACTGCTTACGAGCGAACCTGTCTCTTATACACATCTGACGCTGCCGACGA
Barcoded_HY_oligo_602	ACTCTGCGTTGATACCACTGCTTCAGGAGCAACCTGTCTCTTATACACATCTGACGCTGCCGACGA
Barcoded_HY_oligo_603	ACTCTGCGTTGATACCACTGCTTTAAGGTCTTACTGTCTCTTATACACATCTGACGCTGCCGACGA
Barcoded_HY_oligo_604	ACTCTGCGTTGATACCACTGCTTAGCCGAGCTACTGTCTCTTATACACATCTGACGCTGCCGACGA
Barcoded_HY_oligo_605	ACTCTGCGTTGATACCACTGCTTAGCCTGGATACTGTCTCTTATACACATCTGACGCTGCCGACGA
Barcoded_HY_oligo_606	ACTCTGCGTTGATACCACTGCTTGATCCGCTGACTGTCTCTTATACACATCTGACGCTGCCGACGA
Barcoded_HY_oligo_607	ACTCTGCGTTGATACCACTGCTTATCCAACTGACTGTCTCTTATACACATCTGACGCTGCCGACGA
Barcoded_HY_oligo_608	ACTCTGCGTTGATACCACTGCTTACTGACCGGACTGTCTCTTATACACATCTGACGCTGCCGACGA
Barcoded_HY_oligo_609	ACTCTGCGTTGATACCACTGCTTACGATACGGACTGTCTCTTATACACATCTGACGCTGCCGACGA
Barcoded_HY_oligo_610	ACTCTGCGTTGATACCACTGCTTATAGGTAGGACTGTCTCTTATACACATCTGACGCTGCCGACGA
Barcoded_HY_oligo_611	ACTCTGCGTTGATACCACTGCTTAGATGCGCGACTGTCTCTTATACACATCTGACGCTGCCGACGA
Barcoded_HY_oligo_612	ACTCTGCGTTGATACCACTGCTTAGCGTACCGACTGTCTCTTATACACATCTGACGCTGCCGACGA
Barcoded_HY_oligo_613	ACTCTGCGTTGATACCACTGCTTAACGCTACGACTGTCTCTTATACACATCTGACGCTGCCGACGA
Barcoded_HY_oligo_614	ACTCTGCGTTGATACCACTGCTTCTATCGGAGACTGTCTCTTATACACATCTGACGCTGCCGACGA
Barcoded_HY_oligo_615	ACTCTGCGTTGATACCACTGCTTATTGGAGAGACTGTCTCTTATACACATCTGACGCTGCCGACGA
Barcoded_HY_oligo_616	ACTCTGCGTTGATACCACTGCTTAGCGCGTTCACTGTCTCTTATACACATCTGACGCTGCCGACGA
Barcoded_HY_oligo_617	ACTCTGCGTTGATACCACTGCTTACGCAAGGCACTGTCTCTTATACACATCTGACGCTGCCGACGA
Barcoded_HY_oligo_618	ACTCTGCGTTGATACCACTGCTTAGACTACGCACTGTCTCTTATACACATCTGACGCTGCCGACGA
Barcoded_HY_oligo_619	ACTCTGCGTTGATACCACTGCTTAGTAGGAGCACTGTCTCTTATACACATCTGACGCTGCCGACGA
Barcoded_HY_oligo_620	ACTCTGCGTTGATACCACTGCTTAGGAGGTCCACTGTCTCTTATACACATCTGACGCTGCCGACGA
Barcoded_HY_oligo_621	ACTCTGCGTTGATACCACTGCTTATCAAGGCCACTGTCTCTTATACACATCTGACGCTGCCGACGA
Barcoded_HY_oligo_622	ACTCTGCGTTGATACCACTGCTTCGTCCTACCACTGTCTCTTATACACATCTGACGCTGCCGACGA
Barcoded_HY_oligo_623	ACTCTGCGTTGATACCACTGCTTATATCGACCACTGTCTCTTATACACATCTGACGCTGCCGACGA
Barcoded_HY_oligo_624	ACTCTGCGTTGATACCACTGCTTAGCGAGACCACTGTCTCTTATACACATCTGACGCTGCCGACGA
Barcoded_HY_oligo_625	ACTCTGCGTTGATACCACTGCTTACGGTCGGAACTGTCTCTTATACACATCTGACGCTGCCGACGA
Barcoded_HY_oligo_626	ACTCTGCGTTGATACCACTGCTTACAGAGAGAACTGTCTCTTATACACATCTGACGCTGCCGACGA
Barcoded_HY_oligo_627	ACTCTGCGTTGATACCACTGCTTAGTGCCAGAACTGTCTCTTATACACATCTGACGCTGCCGACGA
Barcoded_HY_oligo_628	ACTCTGCGTTGATACCACTGCTTAGCGACTCAACTGTCTCTTATACACATCTGACGCTGCCGACGA
Barcoded_HY_oligo_629	ACTCTGCGTTGATACCACTGCTTAGTACCGCAACTGTCTCTTATACACATCTGACGCTGCCGACGA
Barcoded_HY_oligo_630	ACTCTGCGTTGATACCACTGCTTGAGTCGCCAACTGTCTCTTATACACATCTGACGCTGCCGACGA
Barcoded_HY_oligo_631	ACTCTGCGTTGATACCACTGCTTACCAGCGGTTCTGTCTCTTATACACATCTGACGCTGCCGACGA
Barcoded_HY_oligo_632	ACTCTGCGTTGATACCACTGCTTAGGGCATCTTCTGTCTCTTATACACATCTGACGCTGCCGACGA
Barcoded_HY_oligo_633	ACTCTGCGTTGATACCACTGCTTGTAGGCGCTTCTGTCTCTTATACACATCTGACGCTGCCGACGA
Barcoded_HY_oligo_634	ACTCTGCGTTGATACCACTGCTTAGGCATTGGTCTGTCTCTTATACACATCTGACGCTGCCGACGA
Barcoded_HY_oligo_635	ACTCTGCGTTGATACCACTGCTTAAGCTACGGTCTGTCTCTTATACACATCTGACGCTGCCGACGA
Barcoded_HY_oligo_636	ACTCTGCGTTGATACCACTGCTTACGCGAAGGTCTGTCTCTTATACACATCTGACGCTGCCGACGA
Barcoded_HY_oligo_637	ACTCTGCGTTGATACCACTGCTTCTAACCTCGTCTGTCTCTTATACACATCTGACGCTGCCGACGA
Barcoded_HY_oligo_638	ACTCTGCGTTGATACCACTGCTTAGTATGGCGTCTGTCTCTTATACACATCTGACGCTGCCGACGA
Barcoded_HY_oligo_639	ACTCTGCGTTGATACCACTGCTTAGATTGCCGTCTGTCTCTTATACACATCTGACGCTGCCGACGA
Barcoded_HY_oligo_640	ACTCTGCGTTGATACCACTGCTTCATCGTTGCTCTGTCTCTTATACACATCTGACGCTGCCGACGA
Barcoded_HY_oligo_641	ACTCTGCGTTGATACCACTGCTTATTGATGCCTCTGTCTCTTATACACATCTGACGCTGCCGACGA
Barcoded_HY_oligo_642	ACTCTGCGTTGATACCACTGCTTACGCGCAACTCTGTCTCTTATACACATCTGACGCTGCCGACGA
Barcoded_HY_oligo_643	ACTCTGCGTTGATACCACTGCTTAGTCGACTATCTGTCTCTTATACACATCTGACGCTGCCGACGA
Barcoded_HY_oligo_644	ACTCTGCGTTGATACCACTGCTTACCTTGGCATCTGTCTCTTATACACATCTGACGCTGCCGACGA
Barcoded_HY_oligo_645	ACTCTGCGTTGATACCACTGCTTACTGCTCCATCTGTCTCTTATACACATCTGACGCTGCCGACGA
Barcoded_HY_oligo_646	ACTCTGCGTTGATACCACTGCTTGAACTGCCATCTGTCTCTTATACACATCTGACGCTGCCGACGA
Barcoded_HY_oligo_647	ACTCTGCGTTGATACCACTGCTTATTACGCCATCTGTCTCTTATACACATCTGACGCTGCCGACGA
Barcoded_HY_oligo_648	ACTCTGCGTTGATACCACTGCTTACGCGGCAATCTGTCTCTTATACACATCTGACGCTGCCGACGA
Barcoded_HY_oligo_649	ACTCTGCGTTGATACCACTGCTTACCTGCGTTGCTGTCTCTTATACACATCTGACGCTGCCGACGA
Barcoded_HY_oligo_650	ACTCTGCGTTGATACCACTGCTTAGACCGATTGCTGTCTCTTATACACATCTGACGCTGCCGACGA
Barcoded_HY_oligo_651	ACTCTGCGTTGATACCACTGCTTAGCCCTTCTGCTGTCTCTTATACACATCTGACGCTGCCGACGA
Barcoded_HY_oligo_652	ACTCTGCGTTGATACCACTGCTTACGTCCGATGCTGTCTCTTATACACATCTGACGCTGCCGACGA
Barcoded_HY_oligo_653	ACTCTGCGTTGATACCACTGCTTACGGTTCTGGCTGTCTCTTATACACATCTGACGCTGCCGACGA
Barcoded_HY_oligo_654	ACTCTGCGTTGATACCACTGCTTACTCTGATGGCTGTCTCTTATACACATCTGACGCTGCCGACGA
Barcoded_HY_oligo_655	ACTCTGCGTTGATACCACTGCTTACGGCAATGGCTGTCTCTTATACACATCTGACGCTGCCGACGA
Barcoded_HY_oligo_656	ACTCTGCGTTGATACCACTGCTTCATCTCTCGGCTGTCTCTTATACACATCTGACGCTGCCGACGA
Barcoded_HY_oligo_657	ACTCTGCGTTGATACCACTGCTTGAAACTCCGGCTGTCTCTTATACACATCTGACGCTGCCGACGA
Barcoded_HY_oligo_658	ACTCTGCGTTGATACCACTGCTTAGCTATCCGGCTGTCTCTTATACACATCTGACGCTGCCGACGA
Barcoded_HY_oligo_659	ACTCTGCGTTGATACCACTGCTTAATGAGACGGCTGTCTCTTATACACATCTGACGCTGCCGACGA
Barcoded_HY_oligo_660	ACTCTGCGTTGATACCACTGCTTATCCAGGAGGCTGTCTCTTATACACATCTGACGCTGCCGACGA
Barcoded_HY_oligo_661	ACTCTGCGTTGATACCACTGCTTAGTATCGTCGCTGTCTCTTATACACATCTGACGCTGCCGACGA
Barcoded_HY_oligo_662	ACTCTGCGTTGATACCACTGCTTCAGCATCTCGCTGTCTCTTATACACATCTGACGCTGCCGACGA
Barcoded_HY_oligo_663	ACTCTGCGTTGATACCACTGCTTGATTACGGCGCTGTCTCTTATACACATCTGACGCTGCCGACGA
Barcoded_HY_oligo_664	ACTCTGCGTTGATACCACTGCTTATGCGAACCGCTGTCTCTTATACACATCTGACGCTGCCGACGA
Barcoded_HY_oligo_665	ACTCTGCGTTGATACCACTGCTTACCTTCGACGCTGTCTCTTATACACATCTGACGCTGCCGACGA
Barcoded_HY_oligo_666	ACTCTGCGTTGATACCACTGCTTATAGCCGTAGCTGTCTCTTATACACATCTGACGCTGCCGACGA
Barcoded_HY_oligo_667	ACTCTGCGTTGATACCACTGCTTTACGTACTAGCTGTCTCTTATACACATCTGACGCTGCCGACGA
Barcoded_HY_oligo_668	ACTCTGCGTTGATACCACTGCTTAGGAGACTAGCTGTCTCTTATACACATCTGACGCTGCCGACGA
Barcoded_HY_oligo_669	ACTCTGCGTTGATACCACTGCTTCACTCTGGAGCTGTCTCTTATACACATCTGACGCTGCCGACGA
Barcoded_HY_oligo_670	ACTCTGCGTTGATACCACTGCTTGGAACCGGAGCTGTCTCTTATACACATCTGACGCTGCCGACGA
Barcoded_HY_oligo_671	ACTCTGCGTTGATACCACTGCTTACACGAGGAGCTGTCTCTTATACACATCTGACGCTGCCGACGA
Barcoded_HY_oligo_672	ACTCTGCGTTGATACCACTGCTTGACAGTAGAGCTGTCTCTTATACACATCTGACGCTGCCGACGA
Barcoded_HY_oligo_673	ACTCTGCGTTGATACCACTGCTTCATTCAGCAGCTGTCTCTTATACACATCTGACGCTGCCGACGA
Barcoded_HY_oligo_674	ACTCTGCGTTGATACCACTGCTTAATCTTCCAGCTGTCTCTTATACACATCTGACGCTGCCGACGA
Barcoded_HY_oligo_675	ACTCTGCGTTGATACCACTGCTTCAGCATGAAGCTGTCTCTTATACACATCTGACGCTGCCGACGA
Barcoded_HY_oligo_676	ACTCTGCGTTGATACCACTGCTTAGCATCGTTCCTGTCTCTTATACACATCTGACGCTGCCGACGA
Barcoded_HY_oligo_677	ACTCTGCGTTGATACCACTGCTTACAGCCGTTCCTGTCTCTTATACACATCTGACGCTGCCGACGA
Barcoded_HY_oligo_678	ACTCTGCGTTGATACCACTGCTTGAGCCTCTTCCTGTCTCTTATACACATCTGACGCTGCCGACGA
Barcoded_HY_oligo_679	ACTCTGCGTTGATACCACTGCTTCATCCTGGTCCTGTCTCTTATACACATCTGACGCTGCCGACGA
Barcoded_HY_oligo_680	ACTCTGCGTTGATACCACTGCTTATTGACGGTCCTGTCTCTTATACACATCTGACGCTGCCGACGA
Barcoded_HY_oligo_681	ACTCTGCGTTGATACCACTGCTTAGCGAACGTCCTGTCTCTTATACACATCTGACGCTGCCGACGA
Barcoded_HY_oligo_682	ACTCTGCGTTGATACCACTGCTTACGCCAAGTCCTGTCTCTTATACACATCTGACGCTGCCGACGA
Barcoded_HY_oligo_683	ACTCTGCGTTGATACCACTGCTTAGCTAGTCTCCTGTCTCTTATACACATCTGACGCTGCCGACGA
Barcoded_HY_oligo_684	ACTCTGCGTTGATACCACTGCTTCAGGTCGATCCTGTCTCTTATACACATCTGACGCTGCCGACGA
Barcoded_HY_oligo_685	ACTCTGCGTTGATACCACTGCTTAGCCGATTGCCTGTCTCTTATACACATCTGACGCTGCCGACGA
Barcoded_HY_oligo_686	ACTCTGCGTTGATACCACTGCTTGAGTATCTGCCTGTCTCTTATACACATCTGACGCTGCCGACGA
Barcoded_HY_oligo_687	ACTCTGCGTTGATACCACTGCTTCACTGGATGCCTGTCTCTTATACACATCTGACGCTGCCGACGA
Barcoded_HY_oligo_688	ACTCTGCGTTGATACCACTGCTTAGACCATGGCCTGTCTCTTATACACATCTGACGCTGCCGACGA
Barcoded_HY_oligo_689	ACTCTGCGTTGATACCACTGCTTATAATACCGCCTGTCTCTTATACACATCTGACGCTGCCGACGA
Barcoded_HY_oligo_690	ACTCTGCGTTGATACCACTGCTTGAGCTTCAGCCTGTCTCTTATACACATCTGACGCTGCCGACGA
Barcoded_HY_oligo_691	ACTCTGCGTTGATACCACTGCTTATTAGCCAGCCTGTCTCTTATACACATCTGACGCTGCCGACGA
Barcoded_HY_oligo_692	ACTCTGCGTTGATACCACTGCTTACTCAAGTCCCTGTCTCTTATACACATCTGACGCTGCCGACGA
Barcoded_HY_oligo_693	ACTCTGCGTTGATACCACTGCTTGATGAGCTCCCTGTCTCTTATACACATCTGACGCTGCCGACGA
Barcoded_HY_oligo_694	ACTCTGCGTTGATACCACTGCTTATGAACCTCCCTGTCTCTTATACACATCTGACGCTGCCGACGA
Barcoded_HY_oligo_695	ACTCTGCGTTGATACCACTGCTTACGACTTGCCCTGTCTCTTATACACATCTGACGCTGCCGACGA
Barcoded_HY_oligo_696	ACTCTGCGTTGATACCACTGCTTATAGTAAGCCCTGTCTCTTATACACATCTGACGCTGCCGACGA
Barcoded_HY_oligo_697	ACTCTGCGTTGATACCACTGCTTGACGTAGACCCTGTCTCTTATACACATCTGACGCTGCCGACGA
Barcoded_HY_oligo_698	ACTCTGCGTTGATACCACTGCTTCACTCGAACCCTGTCTCTTATACACATCTGACGCTGCCGACGA
Barcoded_HY_oligo_699	ACTCTGCGTTGATACCACTGCTTATTGCCAACCCTGTCTCTTATACACATCTGACGCTGCCGACGA
Barcoded_HY_oligo_700	ACTCTGCGTTGATACCACTGCTTGAGAGCTTACCTGTCTCTTATACACATCTGACGCTGCCGACGA
Barcoded_HY_oligo_701	ACTCTGCGTTGATACCACTGCTTAACTCCTTACCTGTCTCTTATACACATCTGACGCTGCCGACGA
Barcoded_HY_oligo_702	ACTCTGCGTTGATACCACTGCTTCACCGTCTACCTGTCTCTTATACACATCTGACGCTGCCGACGA
Barcoded_HY_oligo_703	ACTCTGCGTTGATACCACTGCTTAGTGCGATACCTGTCTCTTATACACATCTGACGCTGCCGACGA
Barcoded_HY_oligo_704	ACTCTGCGTTGATACCACTGCTTTACAGATGACCTGTCTCTTATACACATCTGACGCTGCCGACGA
Barcoded_HY_oligo_705	ACTCTGCGTTGATACCACTGCTTATGACAGGACCTGTCTCTTATACACATCTGACGCTGCCGACGA
Barcoded_HY_oligo_706	ACTCTGCGTTGATACCACTGCTTCACTTGCAACCTGTCTCTTATACACATCTGACGCTGCCGACGA
Barcoded_HY_oligo_707	ACTCTGCGTTGATACCACTGCTTACCTTAGTTACTGTCTCTTATACACATCTGACGCTGCCGACGA
Barcoded_HY_oligo_708	ACTCTGCGTTGATACCACTGCTTGACTACCGTACTGTCTCTTATACACATCTGACGCTGCCGACGA
Barcoded_HY_oligo_709	ACTCTGCGTTGATACCACTGCTTAATAGGAGTACTGTCTCTTATACACATCTGACGCTGCCGACGA
Barcoded_HY_oligo_710	ACTCTGCGTTGATACCACTGCTTATACTCTCTACTGTCTCTTATACACATCTGACGCTGCCGACGA
Barcoded_HY_oligo_711	ACTCTGCGTTGATACCACTGCTTGAAGGCTCTACTGTCTCTTATACACATCTGACGCTGCCGACGA
Barcoded_HY_oligo_712	ACTCTGCGTTGATACCACTGCTTAAATTGGCTACTGTCTCTTATACACATCTGACGCTGCCGACGA
Barcoded_HY_oligo_713	ACTCTGCGTTGATACCACTGCTTATAGTACCTACTGTCTCTTATACACATCTGACGCTGCCGACGA
Barcoded_HY_oligo_714	ACTCTGCGTTGATACCACTGCTTAAGGTAACTACTGTCTCTTATACACATCTGACGCTGCCGACGA
Barcoded_HY_oligo_715	ACTCTGCGTTGATACCACTGCTTAAGCCTTATACTGTCTCTTATACACATCTGACGCTGCCGACGA
Barcoded_HY_oligo_716	ACTCTGCGTTGATACCACTGCTTAACGCATATACTGTCTCTTATACACATCTGACGCTGCCGACGA
Barcoded_HY_oligo_717	ACTCTGCGTTGATACCACTGCTTACTCATGATACTGTCTCTTATACACATCTGACGCTGCCGACGA
Barcoded_HY_oligo_718	ACTCTGCGTTGATACCACTGCTTAAGTTCGATACTGTCTCTTATACACATCTGACGCTGCCGACGA
Barcoded_HY_oligo_719	ACTCTGCGTTGATACCACTGCTTACAAGTCATACTGTCTCTTATACACATCTGACGCTGCCGACGA
Barcoded_HY_oligo_720	ACTCTGCGTTGATACCACTGCTTAGTTCTCATACTGTCTCTTATACACATCTGACGCTGCCGACGA
Barcoded_HY_oligo_721	ACTCTGCGTTGATACCACTGCTTAAATCGCATACTGTCTCTTATACACATCTGACGCTGCCGACGA
Barcoded_HY_oligo_722	ACTCTGCGTTGATACCACTGCTTAAAGACCATACTGTCTCTTATACACATCTGACGCTGCCGACGA
Barcoded_HY_oligo_723	ACTCTGCGTTGATACCACTGCTTACGCCGAATACTGTCTCTTATACACATCTGACGCTGCCGACGA
Barcoded_HY_oligo_724	ACTCTGCGTTGATACCACTGCTTAGAGTCAATACTGTCTCTTATACACATCTGACGCTGCCGACGA
Barcoded_HY_oligo_725	ACTCTGCGTTGATACCACTGCTTAACCTCAATACTGTCTCTTATACACATCTGACGCTGCCGACGA
Barcoded_HY_oligo_726	ACTCTGCGTTGATACCACTGCTTACTCTCCTGACTGTCTCTTATACACATCTGACGCTGCCGACGA
Barcoded_HY_oligo_727	ACTCTGCGTTGATACCACTGCTTAACTCTATGACTGTCTCTTATACACATCTGACGCTGCCGACGA
Barcoded_HY_oligo_728	ACTCTGCGTTGATACCACTGCTTGAAGCCATGACTGTCTCTTATACACATCTGACGCTGCCGACGA
Barcoded_HY_oligo_729	ACTCTGCGTTGATACCACTGCTTAGCTTAATGACTGTCTCTTATACACATCTGACGCTGCCGACGA
Barcoded_HY_oligo_730	ACTCTGCGTTGATACCACTGCTTATAACTTGGACTGTCTCTTATACACATCTGACGCTGCCGACGA
Barcoded_HY_oligo_731	ACTCTGCGTTGATACCACTGCTTAACTATTGGACTGTCTCTTATACACATCTGACGCTGCCGACGA
Barcoded_HY_oligo_732	ACTCTGCGTTGATACCACTGCTTAAGAATAGGACTGTCTCTTATACACATCTGACGCTGCCGACGA
Barcoded_HY_oligo_733	ACTCTGCGTTGATACCACTGCTTTACTCGAGGACTGTCTCTTATACACATCTGACGCTGCCGACGA
Barcoded_HY_oligo_734	ACTCTGCGTTGATACCACTGCTTAAAGATTCGACTGTCTCTTATACACATCTGACGCTGCCGACGA
Barcoded_HY_oligo_735	ACTCTGCGTTGATACCACTGCTTGAGTTGGCGACTGTCTCTTATACACATCTGACGCTGCCGACGA
Barcoded_HY_oligo_736	ACTCTGCGTTGATACCACTGCTTAAATAGACGACTGTCTCTTATACACATCTGACGCTGCCGACGA
Barcoded_HY_oligo_737	ACTCTGCGTTGATACCACTGCTTGACAGAACGACTGTCTCTTATACACATCTGACGCTGCCGACGA
Barcoded_HY_oligo_738	ACTCTGCGTTGATACCACTGCTTAGTAAGTAGACTGTCTCTTATACACATCTGACGCTGCCGACGA
Barcoded_HY_oligo_739	ACTCTGCGTTGATACCACTGCTTAATTCCTAGACTGTCTCTTATACACATCTGACGCTGCCGACGA
Barcoded_HY_oligo_740	ACTCTGCGTTGATACCACTGCTTAAGGTATAGACTGTCTCTTATACACATCTGACGCTGCCGACGA
Barcoded_HY_oligo_741	ACTCTGCGTTGATACCACTGCTTCAGAGCGAGACTGTCTCTTATACACATCTGACGCTGCCGACGA
Barcoded_HY_oligo_742	ACTCTGCGTTGATACCACTGCTTAACGAATTCACTGTCTCTTATACACATCTGACGCTGCCGACGA
Barcoded_HY_oligo_743	ACTCTGCGTTGATACCACTGCTTAACCTCGTCACTGTCTCTTATACACATCTGACGCTGCCGACGA
Barcoded_HY_oligo_744	ACTCTGCGTTGATACCACTGCTTATGATTCTCACTGTCTCTTATACACATCTGACGCTGCCGACGA
Barcoded_HY_oligo_745	ACTCTGCGTTGATACCACTGCTTATCTAACTCACTGTCTCTTATACACATCTGACGCTGCCGACGA
Barcoded_HY_oligo_746	ACTCTGCGTTGATACCACTGCTTAAGAAGATCACTGTCTCTTATACACATCTGACGCTGCCGACGA
Barcoded_HY_oligo_747	ACTCTGCGTTGATACCACTGCTTATAATAGGCACTGTCTCTTATACACATCTGACGCTGCCGACGA
Barcoded_HY_oligo_748	ACTCTGCGTTGATACCACTGCTTAGAATTAGCACTGTCTCTTATACACATCTGACGCTGCCGACGA
Barcoded_HY_oligo_749	ACTCTGCGTTGATACCACTGCTTATTAGTAGCACTGTCTCTTATACACATCTGACGCTGCCGACGA
Barcoded_HY_oligo_750	ACTCTGCGTTGATACCACTGCTTACCGGATCCACTGTCTCTTATACACATCTGACGCTGCCGACGA
Barcoded_HY_oligo_751	ACTCTGCGTTGATACCACTGCTTACTATTACCACTGTCTCTTATACACATCTGACGCTGCCGACGA
Barcoded_HY_oligo_752	ACTCTGCGTTGATACCACTGCTTAGTCTTAACACTGTCTCTTATACACATCTGACGCTGCCGACGA
Barcoded_HY_oligo_753	ACTCTGCGTTGATACCACTGCTTAGCTCATTAACTGTCTCTTATACACATCTGACGCTGCCGACGA
Barcoded_HY_oligo_754	ACTCTGCGTTGATACCACTGCTTATGCCTATAACTGTCTCTTATACACATCTGACGCTGCCGACGA
Barcoded_HY_oligo_755	ACTCTGCGTTGATACCACTGCTTATCAGTTGAACTGTCTCTTATACACATCTGACGCTGCCGACGA
Barcoded_HY_oligo_756	ACTCTGCGTTGATACCACTGCTTAGTAATGGAACTGTCTCTTATACACATCTGACGCTGCCGACGA
Barcoded_HY_oligo_757	ACTCTGCGTTGATACCACTGCTTATTATGCGAACTGTCTCTTATACACATCTGACGCTGCCGACGA
Barcoded_HY_oligo_758	ACTCTGCGTTGATACCACTGCTTAGTCCGCGAACTGTCTCTTATACACATCTGACGCTGCCGACGA
Barcoded_HY_oligo_759	ACTCTGCGTTGATACCACTGCTTAAGCTTAGAACTGTCTCTTATACACATCTGACGCTGCCGACGA
Barcoded_HY_oligo_760	ACTCTGCGTTGATACCACTGCTTAACTAGAGAACTGTCTCTTATACACATCTGACGCTGCCGACGA
Barcoded_HY_oligo_761	ACTCTGCGTTGATACCACTGCTTAGGTTAAGAACTGTCTCTTATACACATCTGACGCTGCCGACGA
Barcoded_HY_oligo_762	ACTCTGCGTTGATACCACTGCTTAAGACTTCAACTGTCTCTTATACACATCTGACGCTGCCGACGA
Barcoded_HY_oligo_763	ACTCTGCGTTGATACCACTGCTTAATCTCTCAACTGTCTCTTATACACATCTGACGCTGCCGACGA
Barcoded_HY_oligo_764	ACTCTGCGTTGATACCACTGCTTATAACTCCAACTGTCTCTTATACACATCTGACGCTGCCGACGA
Barcoded_HY_oligo_765	ACTCTGCGTTGATACCACTGCTTATATTGCCAACTGTCTCTTATACACATCTGACGCTGCCGACGA
Barcoded_HY_oligo_766	ACTCTGCGTTGATACCACTGCTTAATGAGCCAACTGTCTCTTATACACATCTGACGCTGCCGACGA
Barcoded_HY_oligo_767	ACTCTGCGTTGATACCACTGCTTACTTAACCAACTGTCTCTTATACACATCTGACGCTGCCGACGA
Barcoded_HY_oligo_768	ACTCTGCGTTGATACCACTGCTTACTAAGCAAACTGTCTCTTATACACATCTGACGCTGCCGACGA

## Sheet: 96 MGI P7 indexed primers
Oligonucleotie name	Sequence(5'-3')
MGI_P7_index_1	TGTGAGCCAAGGAGTTGTTGTCTTCTAGGTCCGATGTCTCGTGGGCTCGG
MGI_P7_index_2	TGTGAGCCAAGGAGTTGTTGTCTTCGGACGGAATCGTCTCGTGGGCTCGG
MGI_P7_index_3	TGTGAGCCAAGGAGTTGTTGTCTTCCTTACTGCCGGTCTCGTGGGCTCGG
MGI_P7_index_4	TGTGAGCCAAGGAGTTGTTGTCTTCACCTAATTGAGTCTCGTGGGCTCGG
MGI_P7_index_5	TGTGAGCCAAGGAGTTGTTGTCTTCCGGCAATCCGGTCTCGTGGGCTCGG
MGI_P7_index_6	TGTGAGCCAAGGAGTTGTTGTCTTCATCAGGATTCGTCTCGTGGGCTCGG
MGI_P7_index_7	TGTGAGCCAAGGAGTTGTTGTCTTCTCATTCCAGAGTCTCGTGGGCTCGG
MGI_P7_index_8	TGTGAGCCAAGGAGTTGTTGTCTTCGATGCTGGATGTCTCGTGGGCTCGG
MGI_P7_index_9	TGTGAGCCAAGGAGTTGTTGTCTTCTAGAGGACAAGTCTCGTGGGCTCGG
MGI_P7_index_10	TGTGAGCCAAGGAGTTGTTGTCTTCCCTAGCGAATGTCTCGTGGGCTCGG
MGI_P7_index_11	TGTGAGCCAAGGAGTTGTTGTCTTCGCTGAGCTGTGTCTCGTGGGCTCGG
MGI_P7_index_12	TGTGAGCCAAGGAGTTGTTGTCTTCAACCTAGATAGTCTCGTGGGCTCGG
MGI_P7_index_13	TGTGAGCCAAGGAGTTGTTGTCTTCTTGCCATCTCGTCTCGTGGGCTCGG
MGI_P7_index_14	TGTGAGCCAAGGAGTTGTTGTCTTCCGCTATCGGCGTCTCGTGGGCTCGG
MGI_P7_index_15	TGTGAGCCAAGGAGTTGTTGTCTTCGCAACGATGGGTCTCGTGGGCTCGG
MGI_P7_index_16	TGTGAGCCAAGGAGTTGTTGTCTTCTAATCGTTCAGTCTCGTGGGCTCGG
MGI_P7_index_17	TGTGAGCCAAGGAGTTGTTGTCTTCGTTCGCTCTAGTCTCGTGGGCTCGG
MGI_P7_index_18	TGTGAGCCAAGGAGTTGTTGTCTTCTCTCACACATGTCTCGTGGGCTCGG
MGI_P7_index_19	TGTGAGCCAAGGAGTTGTTGTCTTCCTGTTAGGATGTCTCGTGGGCTCGG
MGI_P7_index_20	TGTGAGCCAAGGAGTTGTTGTCTTCCGCAGACGCGGTCTCGTGGGCTCGG
MGI_P7_index_21	TGTGAGCCAAGGAGTTGTTGTCTTCAAGGATCATCGTCTCGTGGGCTCGG
MGI_P7_index_22	TGTGAGCCAAGGAGTTGTTGTCTTCTTAGATGCATGTCTCGTGGGCTCGG
MGI_P7_index_23	TGTGAGCCAAGGAGTTGTTGTCTTCGTCCAGAGCTGTCTCGTGGGCTCGG
MGI_P7_index_24	TGTGAGCCAAGGAGTTGTTGTCTTCCACGTGATAGGTCTCGTGGGCTCGG
MGI_P7_index_25	TGTGAGCCAAGGAGTTGTTGTCTTCCCACTAGTCCGTCTCGTGGGCTCGG
MGI_P7_index_26	TGTGAGCCAAGGAGTTGTTGTCTTCTGGACTTGGCGTCTCGTGGGCTCGG
MGI_P7_index_27	TGTGAGCCAAGGAGTTGTTGTCTTCGCTTGACAGGGTCTCGTGGGCTCGG
MGI_P7_index_28	TGTGAGCCAAGGAGTTGTTGTCTTCAAGACCTCTAGTCTCGTGGGCTCGG
MGI_P7_index_29	TGTGAGCCAAGGAGTTGTTGTCTTCAGTTGCCATAGTCTCGTGGGCTCGG
MGI_P7_index_30	TGTGAGCCAAGGAGTTGTTGTCTTCATGTACGCAGGTCTCGTGGGCTCGG
MGI_P7_index_31	TGTGAGCCAAGGAGTTGTTGTCTTCTTAATGAGATGTCTCGTGGGCTCGG
MGI_P7_index_32	TGTGAGCCAAGGAGTTGTTGTCTTCTGCGCCACTTGTCTCGTGGGCTCGG
MGI_P7_index_33	TGTGAGCCAAGGAGTTGTTGTCTTCCATTAAGGCCGTCTCGTGGGCTCGG
MGI_P7_index_34	TGTGAGCCAAGGAGTTGTTGTCTTCCCGCCTCAGAGTCTCGTGGGCTCGG
MGI_P7_index_35	TGTGAGCCAAGGAGTTGTTGTCTTCGCCGGTTATCGTCTCGTGGGCTCGG
MGI_P7_index_36	TGTGAGCCAAGGAGTTGTTGTCTTCGGAATATTGAGTCTCGTGGGCTCGG
MGI_P7_index_37	TGTGAGCCAAGGAGTTGTTGTCTTCATTCAACGGAGTCTCGTGGGCTCGG
MGI_P7_index_38	TGTGAGCCAAGGAGTTGTTGTCTTCAACTGTACTGGTCTCGTGGGCTCGG
MGI_P7_index_39	TGTGAGCCAAGGAGTTGTTGTCTTCGTACCTCAATGTCTCGTGGGCTCGG
MGI_P7_index_40	TGTGAGCCAAGGAGTTGTTGTCTTCGACTTCTAATGTCTCGTGGGCTCGG
MGI_P7_index_41	TGTGAGCCAAGGAGTTGTTGTCTTCTGAAGCGTTGGTCTCGTGGGCTCGG
MGI_P7_index_42	TGTGAGCCAAGGAGTTGTTGTCTTCCGTGCGATCCGTCTCGTGGGCTCGG
MGI_P7_index_43	TGTGAGCCAAGGAGTTGTTGTCTTCTCGGAAGGCAGTCTCGTGGGCTCGG
MGI_P7_index_44	TGTGAGCCAAGGAGTTGTTGTCTTCCCGATGTCGCGTCTCGTGGGCTCGG
MGI_P7_index_45	TGTGAGCCAAGGAGTTGTTGTCTTCACTTAGAATGGTCTCGTGGGCTCGG
MGI_P7_index_46	TGTGAGCCAAGGAGTTGTTGTCTTCTCCAAGCCTGGTCTCGTGGGCTCGG
MGI_P7_index_47	TGTGAGCCAAGGAGTTGTTGTCTTCAGACGATGATGTCTCGTGGGCTCGG
MGI_P7_index_48	TGTGAGCCAAGGAGTTGTTGTCTTCCTCACAAGACGTCTCGTGGGCTCGG
MGI_P7_index_49	TGTGAGCCAAGGAGTTGTTGTCTTCCGTTCCTACTGTCTCGTGGGCTCGG
MGI_P7_index_50	TGTGAGCCAAGGAGTTGTTGTCTTCGTGGTTGTGAGTCTCGTGGGCTCGG
MGI_P7_index_51	TGTGAGCCAAGGAGTTGTTGTCTTCGAAGGCCTGCGTCTCGTGGGCTCGG
MGI_P7_index_52	TGTGAGCCAAGGAGTTGTTGTCTTCTAGCTTGCCAGTCTCGTGGGCTCGG
MGI_P7_index_53	TGTGAGCCAAGGAGTTGTTGTCTTCGACAATGCTCGTCTCGTGGGCTCGG
MGI_P7_index_54	TGTGAGCCAAGGAGTTGTTGTCTTCGCTAATCACAGTCTCGTGGGCTCGG
MGI_P7_index_55	TGTGAGCCAAGGAGTTGTTGTCTTCAGTCCATAGGGTCTCGTGGGCTCGG
MGI_P7_index_56	TGTGAGCCAAGGAGTTGTTGTCTTCCTATCGCCTAGTCTCGTGGGCTCGG
MGI_P7_index_57	TGTGAGCCAAGGAGTTGTTGTCTTCATCGTGGTCTGTCTCGTGGGCTCGG
MGI_P7_index_58	TGTGAGCCAAGGAGTTGTTGTCTTCTGGCTAATACGTCTCGTGGGCTCGG
MGI_P7_index_59	TGTGAGCCAAGGAGTTGTTGTCTTCCAGTGCAGAGGTCTCGTGGGCTCGG
MGI_P7_index_60	TGTGAGCCAAGGAGTTGTTGTCTTCTCAGGCTGGTGTCTCGTGGGCTCGG
MGI_P7_index_61	TGTGAGCCAAGGAGTTGTTGTCTTCATACTCACGCGTCTCGTGGGCTCGG
MGI_P7_index_62	TGTGAGCCAAGGAGTTGTTGTCTTCATGCTCCGCGGTCTCGTGGGCTCGG
MGI_P7_index_63	TGTGAGCCAAGGAGTTGTTGTCTTCTGTGAACTTGGTCTCGTGGGCTCGG
MGI_P7_index_64	TGTGAGCCAAGGAGTTGTTGTCTTCGAGAGGTGCTGTCTCGTGGGCTCGG
MGI_P7_index_65	TGTGAGCCAAGGAGTTGTTGTCTTCTGCACTGTAAGTCTCGTGGGCTCGG
MGI_P7_index_66	TGTGAGCCAAGGAGTTGTTGTCTTCGCCTAGGCAAGTCTCGTGGGCTCGG
MGI_P7_index_67	TGTGAGCCAAGGAGTTGTTGTCTTCCCATCATAGCGTCTCGTGGGCTCGG
MGI_P7_index_68	TGTGAGCCAAGGAGTTGTTGTCTTCCATGGTAATTGTCTCGTGGGCTCGG
MGI_P7_index_69	TGTGAGCCAAGGAGTTGTTGTCTTCCACCATGTCTGTCTCGTGGGCTCGG
MGI_P7_index_70	TGTGAGCCAAGGAGTTGTTGTCTTCATATGTCTGGGTCTCGTGGGCTCGG
MGI_P7_index_71	TGTGAGCCAAGGAGTTGTTGTCTTCAAGGAAGCGTGTCTCGTGGGCTCGG
MGI_P7_index_72	TGTGAGCCAAGGAGTTGTTGTCTTCTCAAGACGTCGTCTCGTGGGCTCGG
MGI_P7_index_73	TGTGAGCCAAGGAGTTGTTGTCTTCCCGCTCAGTAGTCTCGTGGGCTCGG
MGI_P7_index_74	TGTGAGCCAAGGAGTTGTTGTCTTCGGTGTGTACAGTCTCGTGGGCTCGG
MGI_P7_index_75	TGTGAGCCAAGGAGTTGTTGTCTTCTTCACGTAAGGTCTCGTGGGCTCGG
MGI_P7_index_76	TGTGAGCCAAGGAGTTGTTGTCTTCGGTTCCACACGTCTCGTGGGCTCGG
MGI_P7_index_77	TGTGAGCCAAGGAGTTGTTGTCTTCAGGTATTCTTGTCTCGTGGGCTCGG
MGI_P7_index_78	TGTGAGCCAAGGAGTTGTTGTCTTCCGAATGCAACGTCTCGTGGGCTCGG
MGI_P7_index_79	TGTGAGCCAAGGAGTTGTTGTCTTCTTCAACGGCGGTCTCGTGGGCTCGG
MGI_P7_index_80	TGTGAGCCAAGGAGTTGTTGTCTTCCTCGGCGGAAGTCTCGTGGGCTCGG
MGI_P7_index_81	TGTGAGCCAAGGAGTTGTTGTCTTCACGGTAATGGGTCTCGTGGGCTCGG
MGI_P7_index_82	TGTGAGCCAAGGAGTTGTTGTCTTCGATCCGACGTGTCTCGTGGGCTCGG
MGI_P7_index_83	TGTGAGCCAAGGAGTTGTTGTCTTCTCACGATACAGTCTCGTGGGCTCGG
MGI_P7_index_84	TGTGAGCCAAGGAGTTGTTGTCTTCGATTCTCTTCGTCTCGTGGGCTCGG
MGI_P7_index_85	TGTGAGCCAAGGAGTTGTTGTCTTCCCAGAGTCAGGTCTCGTGGGCTCGG
MGI_P7_index_86	TGTGAGCCAAGGAGTTGTTGTCTTCAACAGGCAGTGTCTCGTGGGCTCGG
MGI_P7_index_87	TGTGAGCCAAGGAGTTGTTGTCTTCGCTCCATGACGTCTCGTGGGCTCGG
MGI_P7_index_88	TGTGAGCCAAGGAGTTGTTGTCTTCATGTCTATCCGTCTCGTGGGCTCGG
MGI_P7_index_89	TGTGAGCCAAGGAGTTGTTGTCTTCCCTTGATCAAGTCTCGTGGGCTCGG
MGI_P7_index_90	TGTGAGCCAAGGAGTTGTTGTCTTCGGAAGTGGCAGTCTCGTGGGCTCGG
MGI_P7_index_91	TGTGAGCCAAGGAGTTGTTGTCTTCAACATTCTACGTCTCGTGGGCTCGG
MGI_P7_index_92	TGTGAGCCAAGGAGTTGTTGTCTTCGACGCGAGTCGTCTCGTGGGCTCGG
MGI_P7_index_93	TGTGAGCCAAGGAGTTGTTGTCTTCCTATAACACTGTCTCGTGGGCTCGG
MGI_P7_index_94	TGTGAGCCAAGGAGTTGTTGTCTTCAGTCTCGTGTGTCTCGTGGGCTCGG
MGI_P7_index_95	TGTGAGCCAAGGAGTTGTTGTCTTCTCGGCCTATGGTCTCGTGGGCTCGG
MGI_P7_index_96	TGTGAGCCAAGGAGTTGTTGTCTTCTTGCAGACGGGTCTCGTGGGCTCGG
