# Supplementary material for: Construction of the axolotl cell landscape using combinatorial hybridization sequencing at single-cell resolution
Source: Nat Commun. 2022 Jul 22;13:4228. doi: 10.1038/s41467-022-31879-z (PMC9307617; doi:10.1038/s41467-022-31879-z)
Supplement: Supplementary file 5 — Supplementary Dataset 2 [file 41467_2022_31879_MOESM5_ESM.xlsx]

## Sheet: RNA_reads_per_cell
CH-RNA HEK293T	SPLiT-seq HEK293T	sci-RNA-seq HEK293T	Drop-seq HEK293T	10X scRNA-seq HEK293T	CH-RNA NIH/3T3	SPLiT-seq NIH/3T3	sci-RNA-seq NIH/3T3	Drop-seq NIH/3T3	10x scRNA-seq NIH/3T3
41118	54094	14619	26991	48131	24182	16212	9673	15785	19866
38356	48892	14619	26991	36386	23256	11434	9673	15785	19866
33529	45286	14619	17115	34379	20920	11059	9673	15785	19505
32863	43207	14619	17115	34379	19095	10671	9673	9782	19078
31255	40152	14619	16804	33895	17965	10306	9673	9782	19036
28681	34148	13235	16804	33895	16655	10199	9673	9667	17730
27710	30996	13235	16605	33732	15679	9843	9673	9667	17038
27590	27009	13235	16605	30971	15328	9636	8900	9029	16793
27395	26172	13235	16368	30971	14672	9216	8900	9029	16793
27048	25181	12789	16368	29952	14211	8923	8900	8496	16462
26850	24524	12789	15715	28637	14170	8831	8900	8496	16462
26018	24280	12789	15715	28616	14052	8778	8900	7996	14298
25988	23215	12789	14745	28616	14025	8483	8900	7996	14183
25542	22872	12789	14745	27264	13806	8465	8900	7785	13948
25524	21861	12522	13903	27264	13562	8385	8900	7785	13552
25253	21679	12522	13903	27138	13545	8274	7207	7764	12958
24772	21220	12522	13820	27138	13541	8250	7207	7764	12771
24607	20410	12522	13820	27120	12843	8166	7207	7554	12771
24107	20078	12522	13677	27120	12608	8154	7207	7554	12734
23883	20024	12210	13677	26803	12500	8105	7207	7510	12460
23794	19980	12210	13470	26803	12449	8044	7207	7510	12460
23428	19980	12210	13470	26770	12378	7977	7207	7345	12383
22643	19506	12210	13390	26770	12360	7899	7146	7345	12138
21918	19395	12210	13390	26494	12268	7899	7146	7281	12098
21662	19218	11853	13218	26494	12209	7862	7146	7281	11767
21482	18901	11853	13218	26319	12139	7847	7146	7252	11721
21453	18783	11853	12393	26310	12076	7673	7146	7252	11647
20688	17771	11853	12393	26310	12036	7630	7146	7252	11503
20660	17695	11853	12102	26152	11862	7546	7146	7176	11367
20265	17695	11262	12102	25941	11827	7414	6937	7176	11367
20261	17470	11262	12047	25941	11801	7360	6937	7126	11161
20227	17470	11262	12047	25913	11698	7321	6937	7126	11155
20021	17294	11262	11565	25913	11696	7268	6937	7059	11148
19851	17226	11262	11565	24750	11668	7260	6937	7059	11141
19651	16950	10860	11422	24750	11628	7254	6937	6577	11136
19499	16938	10860	11422	24690	11624	6974	6937	6577	11136
19360	16900	10860	11259	24690	11592	6901	6937	6541	11084
19178	16890	10860	11259	24524	11579	6881	6716	6541	11069
18765	16825	10681	11096	24524	11518	6831	6716	6497	11066
18725	16263	10681	11096	24487	11475	6678	6716	6497	11056
18663	16217	10681	10942	24252	11473	6545	6716	6463	10954
18532	16214	10681	10942	24194	11412	6524	6716	6463	10954
18237	16191	10681	10702	24194	11411	6484	6716	6421	10808
18224	16006	10604	10702	24025	11347	6397	6716	6421	10733
17978	16002	10604	10406	24025	11342	6312	6581	6388	10561
17744	15799	10604	10406	23772	11329	6305	6581	6388	10442
17594	15768	10604	10147	23772	11181	6304	6581	6288	10277
17524	15610	10604	10147	23635	11151	6292	6581	6288	10277
17220	15553	10556	10036	23586	11134	6169	6581	6279	10252
17137	15482	10556	10036	23586	11122	6162	6581	6279	10232
17092	15402	10556	9969	23550	11101	6114	6581	6279	10232
16952	15387	10556	9969	23550	11059	6112	6581	6067	10215
16921	15228	10556	9921	23533	11045	6112	6412	6067	10186
16740	15163	10283	9921	23533	10959	6087	6412	5822	10142
16465	15092	10283	9832	23336	10957	6084	6412	5822	10142
16447	15031	10283	9832	23336	10953	6062	6412	5784	10135
16221	15030	10283	9826	23321	10808	6050	6412	5784	10113
16178	14992	10168	9826	23321	10798	6006	6412	5682	10027
16150	14870	10168	9812	23257	10692	6004	6412	5682	10018
16089	14849	10168	9812	23257	10629	6004	6412	5603	10014
15768	14513	10168	9757	23080	10612	5978	6383	5603	9997
15724	14436	10168	9757	23080	10553	5851	6383	5496	9923
15677	14436	9007	9672	22860	10540	5851	6383	5496	9923
15628	14421	9007	9672	22860	10489	5844	6383	5397	9808
15572	14402	9007	9637	22669	10481	5830	6383	5397	9794
15525	14347	9007	9637	22477	10433	5808	6383	5373	9794
15396	14279	9007	9278	22413	10409	5779	6383	5373	9698
15295	14026	8716	9278	22413	10379	5771	6383	5371	9651
15277	13898	8716	9265	22312	10375	5752	6299	5371	9609
15243	13898	8716	9265	22312	10375	5740	6299	5339	9609
15014	13721	8716	9240	22027	10354	5740	6299	5339	9538
14830	13705	8716	9240	22027	10349	5739	6299	5331	9504
14816	13704	8615	9181	22007	10248	5735	6299	5331	9504
14692	13660	8615	9181	21974	10217	5717	6299	5305	9454
14664	13660	8615	8965	21914	10202	5703	6299	5305	9454
14613	13619	8615	8965	21914	10183	5666	6125	5305	9349
14559	13619	8120	8722	21903	10117	5659	6125	5192	9347
14402	13618	8120	8722	21903	10047	5646	6125	5192	9325
14401	13513	8120	8643	21871	10022	5634	6125	5179	9194
14392	13509	8120	8643	21871	10012	5625	6125	5179	9151
14311	13417	8120	8544	21771	10001	5625	6125	4962	9087
14247	13198	8115	8544	21747	10000	5607	6125	4962	9021
14171	13163	8115	8343	21747	9990	5575	6125	4902	9021
14135	13163	8115	8343	21697	9986	5572	5811	4902	8923
14120	13122	8115	8230	21697	9955	5567	5811	4878	8921
14116	12733	8115	8230	21695	9941	5529	5811	4878	8850
14062	12519	8100	8168	21695	9914	5528	5811	4810	8841
14056	12446	8100	8168	21665	9904	5524	5811	4810	8841
14053	12428	8100	8161	21665	9896	5519	5811	4743	8836
14046	12154	8100	8161	21650	9837	5493	5811	4743	8822
14026	12141	8100	8092	21650	9832	5416	5551	4719	8786
13828	12141	8079	8092	21107	9819	5399	5551	4719	8777
13781	12134	8079	8017	21107	9795	5392	5551	4676	8770
13679	12019	8079	8017	21074	9733	5340	5551	4676	8760
13676	11960	8079	8014	21074	9708	5339	5551	4594	8739
13664	11944	8079	8014	21055	9685	5338	5551	4594	8643
13610	11917	8077	7993	21055	9678	5334	5551	4571	8626
13600	11913	8077	7993	20984	9671	5321	5433	4571	8625
13545	11905	8077	7965	20984	9669	5315	5433	4523	8608
13541	11905	8077	7965	20980	9659	5230	5433	4523	8564
13512	11810	8023	7710	20980	9608	5205	5433	4451	8564
13512	11755	8023	7710	20895	9517	5205	5433	4451	8551
13473	11689	8023	7600	20895	9448	5202	5433	4439	8547
13471	11673	8023	7600	20890	9446	5197	5433	4439	8540
13431	11673	8023	7592	20890	9401	5186	5433	4431	8535
13401	11588	7865	7592	20828	9375	5179	5430	4431	8535
13386	11579	7865	7572	20828	9369	5176	5430	4427	8521
13381	11579	7865	7572	20788	9292	5172	5430	4427	8498
13358	11563	7865	7402	20678	9274	5134	5430	4415	8429
13267	11429	7865	7402	20608	9269	5108	5430	4415	8401
13182	11429	7820	7304	20608	9262	5071	5430	4414	8375
13176	11429	7820	7304	20605	9148	5056	5430	4414	8367
13145	11397	7820	7263	20605	9140	5045	5430	4390	8363
13105	11390	7820	7263	20547	9136	5038	5430	4390	8363
13099	11390	7820	7189	20547	9091	5033	5430	4342	8349
13077	11380	7814	7189	20494	9085	4983	5430	4342	8347
13060	11296	7814	7169	20494	9042	4930	5430	4284	8347
13054	11291	7814	7169	20430	9030	4921	5430	4284	8345
12889	11220	7814	7107	20430	9005	4909	5430	4283	8335
12888	11220	7814	7107	20423	8993	4885	5430	4283	8326
12823	11218	7749	7045	20423	8961	4861	5388	4222	8326
12823	11177	7749	7045	20401	8907	4854	5388	4222	8322
12809	11129	7749	7009	20401	8886	4848	5388	4190	8317
12800	11128	7749	7009	20349	8846	4846	5388	4190	8317
12778	11092	7749	6937	20349	8829	4835	5388	4171	8277
12759	11051	7640	6937	20349	8823	4823	5388	4171	8277
12738	11051	7640	6799	20349	8793	4789	5388	4146	8249
12718	11031	7640	6799	20110	8783	4777	5352	4146	8227
12703	10994	7640	6771	20104	8716	4774	5352	4133	8227
12654	10981	7618	6771	20104	8665	4774	5352	4133	8222
12648	10981	7618	6703	19993	8665	4768	5352	4080	8198
12642	10937	7618	6703	19993	8640	4768	5352	4080	8171
12642	10906	7618	6689	19986	8608	4747	5352	4041	8170
12632	10896	7618	6689	19986	8602	4735	5352	4041	8144
12623	10888	7608	6679	19915	8585	4735	5352	4037	8144
12616	10851	7608	6679	19911	8570	4731	5337	4037	8123
12569	10851	7608	6673	19876	8568	4719	5337	4016	8123
12506	10832	7608	6673	19876	8564	4718	5337	4016	8116
12499	10832	7608	6614	19839	8544	4704	5337	4013	8052
12478	10795	7539	6614	19839	8507	4662	5337	4013	8052
12467	10774	7539	6612	19807	8500	4658	5337	3979	8036
12429	10747	7539	6612	19807	8486	4653	5337	3979	8036
12415	10724	7539	6599	19760	8477	4641	5337	3966	8012
12355	10701	7539	6599	19651	8476	4571	5309	3966	7974
12307	10700	7438	6595	19651	8475	4564	5309	3962	7963
12273	10675	7438	6595	19646	8432	4562	5309	3962	7963
12271	10671	7438	6567	19639	8401	4545	5309	3949	7918
12271	10671	7438	6567	19571	8374	4542	5309	3949	7910
12265	10595	7438	6561	19571	8351	4540	5309	3912	7909
12173	10570	7373	6561	19559	8349	4522	5309	3912	7905
12082	10570	7373	6527	19533	8299	4518	5258	3908	7902
12079	10544	7373	6527	19533	8270	4516	5258	3908	7902
12038	10515	7373	6526	19262	8259	4516	5258	3889	7897
11985	10509	7373	6526	19262	8258	4470	5258	3889	7896
11968	10459	7343	6502	19259	8234	4464	5258	3882	7877
11959	10459	7343	6502	19226	8201	4460	5258	3882	7877
11934	10432	7343	6500	19226	8150	4452	5258	3856	7849
11921	10415	7343	6500	19195	8144	4450	5217	3856	7849
11917	10300	7338	6483	19134	8129	4439	5217	3855	7829
11916	10268	7338	6483	19134	8103	4438	5217	3855	7821
11914	10264	7338	6383	19133	8094	4403	5217	3844	7818
11889	10264	7338	6383	19133	8085	4384	5217	3844	7814
11865	10238	7250	6323	19037	8084	4368	5217	3844	7814
11864	10218	7250	6323	18913	8059	4366	5217	3844	7806
11862	10127	7250	6320	18913	8058	4365	5217	3832	7801
11806	10121	7250	6320	18897	8047	4362	5119	3832	7798
11778	10107	7250	6244	18897	8036	4337	5119	3823	7796
11754	10090	7103	6244	18818	8013	4334	5119	3823	7792
11715	10086	7103	6242	18818	8011	4328	5119	3799	7792
11708	10086	7103	6242	18816	8006	4312	5119	3799	7784
11701	10024	7103	6225	18764	7964	4306	5119	3794	7782
11691	9995	7103	6225	18764	7960	4299	5119	3794	7782
11659	9939	7053	6199	18675	7917	4293	5064	3788	7768
11580	9918	7053	6199	18675	7910	4287	5064	3788	7764
11564	9879	7053	6175	18646	7906	4257	5064	3773	7749
11527	9841	7053	6175	18646	7906	4253	5064	3773	7722
11520	9840	7053	6168	18633	7867	4249	5064	3735	7721
11502	9816	7004	6168	18633	7866	4241	5064	3735	7705
11450	9808	7004	6132	18616	7841	4228	5064	3719	7645
11385	9728	7004	6132	18577	7829	4226	5028	3719	7643
11377	9718	7004	6102	18577	7817	4206	5028	3714	7643
11375	9638	7004	6102	18554	7800	4206	5028	3714	7643
11371	9628	6941	6061	18554	7781	4204	5028	3696	7610
11287	9580	6941	6061	18538	7732	4189	5028	3696	7572
11269	9528	6941	5979	18538	7711	4175	5028	3666	7563
11197	9525	6941	5979	18483	7708	4169	5028	3666	7563
11185	9481	6941	5918	18483	7687	4166	5028	3665	7531
11165	9479	6764	5918	18440	7681	4157	5025	3665	7522
11146	9467	6764	5861	18440	7679	4151	5025	3660	7481
11138	9392	6764	5861	18429	7670	4143	5025	3660	7470
11095	9384	6764	5836	18429	7639	4136	5025	3654	7469
11088	9286	6764	5836	18414	7586	4126	5025	3654	7467
11085	9277	6745	5823	18333	7583	4122	5025	3641	7458
11078	9182	6745	5823	18279	7581	4122	5025	3641	7457
11077	9176	6745	5799	18279	7558	4117	5019	3613	7457
11060	9103	6745	5799	18277	7552	4115	5019	3613	7456
11059	9060	6745	5770	18252	7536	4115	5019	3610	7438
11044	9060	6742	5770	18132	7535	4111	5019	3610	7431
11036	8944	6742	5706	18126	7533	4101	5019	3592	7424
11015	8927	6742	5706	18115	7524	4087	5019	3592	7414
10981	8915	6742	5701	18076	7510	4076	5019	3574	7410
10921	8915	6735	5701	18076	7509	4076	5019	3574	7398
10918	8902	6735	5676	18067	7503	4072	5012	3560	7387
10900	8876	6735	5676	17933	7500	4065	5012	3560	7380
10837	8816	6735	5671	17933	7491	4045	5012	3543	7375
10836	8816	6735	5671	17908	7477	4041	5012	3543	7375
10807	8812	6699	5526	17908	7474	4040	5012	3537	7367
10802	8805	6699	5526	17757	7469	4036	5012	3537	7321
10743	8792	6699	5492	17713	7466	4034	5012	3477	7308
10740	8757	6699	5492	17693	7464	4025	5012	3477	7303
10730	8757	6699	5491	17693	7458	4013	4968	3469	7303
10719	8732	6577	5491	17639	7456	4010	4968	3469	7300
10715	8732	6577	5476	17637	7454	4010	4968	3450	7289
10707	8710	6577	5476	17637	7445	4004	4968	3450	7287
10702	8692	6577	5470	17625	7445	3998	4968	3433	7286
10693	8687	6577	5470	17625	7415	3981	4968	3433	7283
10692	8647	6560	5438	17597	7411	3978	4968	3431	7273
10680	8647	6560	5438	17597	7404	3978	4925	3431	7271
10678	8645	6560	5426	17568	7387	3972	4925	3421	7269
10651	8632	6560	5426	17549	7366	3966	4925	3421	7269
10650	8601	6560	5406	17549	7366	3938	4925	3417	7269
10643	8594	6541	5406	17472	7338	3934	4925	3417	7258
10636	8583	6541	5396	17472	7335	3929	4925	3395	7252
10582	8580	6541	5396	17436	7330	3928	4925	3395	7244
10578	8555	6541	5387	17436	7326	3910	4893	3392	7244
10569	8507	6538	5387	17410	7309	3910	4893	3392	7243
10545	8492	6538	5384	17333	7308	3901	4893	3386	7243
10537	8475	6538	5384	17333	7246	3900	4893	3386	7241
10534	8475	6538	5331	17316	7227	3897	4893	3380	7238
10523	8463	6452	5331	17316	7218	3891	4893	3380	7234
10506	8443	6452	5316	17315	7216	3886	4893	3372	7220
10501	8443	6452	5316	17170	7159	3883	4709	3372	7220
10499	8436	6452	5316	17170	7159	3871	4709	3342	7198
10498	8434	6452	5316	17139	7153	3867	4709	3342	7198
10493	8422	6443	5301	17096	7130	3865	4709	3329	7170
10463	8412	6443	5301	17096	7120	3853	4709	3329	7170
10453	8385	6443	5286	17077	7111	3827	4709	3320	7167
10452	8384	6443	5286	17077	7107	3821	4709	3320	7159
10427	8384	6430	5263	17054	7105	3820	4709	3312	7159
10419	8362	6430	5263	17054	7105	3816	4671	3312	7156
10397	8350	6430	5249	17017	7091	3809	4671	3298	7139
10390	8348	6430	5249	17008	7087	3807	4671	3298	7135
10388	8307	6418	5220	16951	7080	3802	4671	3285	7133
10363	8292	6418	5220	16948	7054	3776	4671	3285	7133
10357	8284	6418	5125	16948	7045	3769	4671	3285	7124
10348	8266	6418	5125	16914	7036	3757	4671	3285	7120
10346	8254	6418	5108	16892	7002	3746	4510	3275	7120
10325	8254	6392	5108	16856	6998	3745	4510	3275	7113
10317	8247	6392	5098	16856	6994	3727	4510	3268	7112
10302	8142	6392	5098	16831	6989	3724	4510	3268	7112
10294	8106	6392	5096	16809	6976	3724	4510	3237	7108
10273	8105	6392	5096	16809	6971	3709	4510	3237	7108
10245	8104	6320	5079	16707	6967	3709	4510	3233	7095
10187	8057	6320	5079	16666	6964	3709	4508	3233	7092
10181	8040	6320	5060	16666	6962	3705	4508	3232	7083
10179	8039	6320	5060	16633	6950	3705	4508	3232	7079
10172	8039	6320	4985	16633	6940	3699	4508	3219	7070
10156	8021	6312	4985	16595	6940	3694	4508	3219	7063
10142	7985	6312	4973	16595	6933	3689	4508	3218	7063
10113	7960	6312	4973	16594	6930	3688	4508	3218	7061
10087	7913	6312	4932	16443	6929	3680	4495	3203	7060
10074	7904	6312	4932	16443	6923	3657	4495	3203	7052
10074	7879	6301	4903	16421	6902	3654	4495	3198	7051
10070	7879	6301	4903	16421	6897	3649	4495	3198	7038
10049	7876	6301	4876	16415	6892	3641	4495	3198	7029
10041	7872	6301	4876	16415	6892	3637	4495	3198	7017
10037	7865	6254	4864	16283	6891	3634	4495	3195	7015
10030	7806	6254	4864	16224	6871	3634	4421	3195	7002
10013	7794	6254	4823	16224	6860	3634	4421	3173	6993
9993	7740	6254	4823	16149	6837	3634	4421	3173	6993
9944	7672	6254	4819	16149	6827	3631	4421	3153	6984
9944	7665	6226	4819	16078	6816	3599	4421	3153	6984
9939	7648	6226	4812	16065	6786	3592	4421	3148	6971
9921	7636	6226	4812	16065	6771	3585	4421	3148	6971
9909	7636	6226	4812	16020	6767	3583	4280	3137	6970
9905	7623	6226	4812	16020	6763	3582	4280	3137	6970
9904	7623	6225	4811	15994	6747	3572	4280	3136	6952
9855	7589	6225	4811	15992	6747	3569	4280	3136	6944
9792	7580	6225	4802	15992	6736	3569	4280	3102	6935
9779	7580	6225	4802	15990	6695	3562	4280	3102	6927
9764	7552	6225	4798	15990	6685	3560	4280	3087	6927
9756	7535	6177	4798	15859	6684	3543	4279	3087	6926
9749	7514	6177	4781	15846	6679	3535	4279	3081	6925
9738	7514	6177	4781	15846	6676	3534	4279	3081	6920
9730	7514	6177	4751	15827	6669	3534	4279	3076	6904
9717	7498	6177	4751	15827	6668	3527	4279	3076	6904
9710	7472	6123	4725	15812	6657	3522	4279	3072	6900
9705	7462	6123	4725	15812	6649	3522	4279	3072	6900
9703	7436	6123	4720	15793	6641	3516	4279	3072	6900
9688	7421	6123	4720	15793	6636	3513	4253	3072	6900
9679	7419	6068	4715	15733	6633	3510	4253	3066	6884
9642	7400	6068	4715	15733	6632	3509	4253	3066	6884
9634	7379	6068	4686	15728	6629	3499	4253	3055	6857
9633	7369	6068	4686	15728	6617	3497	4253	3055	6857
9617	7356	6068	4684	15656	6597	3495	4253	3040	6857
9615	7337	6059	4684	15656	6590	3495	4253	3040	6850
9592	7322	6059	4626	15601	6581	3491	4186	3036	6849
9584	7309	6059	4626	15601	6576	3488	4186	3036	6848
9584	7309	6059	4601	15582	6570	3485	4186	3032	6834
9584	7309	6059	4601	15582	6567	3480	4186	3032	6818
9571	7307	6023	4601	15582	6566	3474	4186	3019	6802
9566	7301	6023	4601	15532	6559	3470	4186	3019	6800
9565	7271	6023	4598	15506	6548	3455	4186	2986	6798
9505	7271	6023	4598	15506	6533	3446	4186	2986	6798
9488	7250	6023	4589	15496	6530	3431	4185	2978	6788
9467	7247	6018	4589	15496	6529	3425	4185	2978	6770
9463	7229	6018	4579	15472	6521	3424	4185	2964	6765
9446	7225	6018	4579	15465	6494	3424	4185	2964	6745
9444	7214	6018	4569	15457	6491	3423	4185	2962	6743
9442	7158	5987	4569	15457	6490	3420	4185	2962	6743
9429	7158	5987	4562	15456	6488	3417	4185	2950	6739
9427	7155	5987	4562	15456	6488	3411	4083	2950	6738
9422	7131	5987	4542	15324	6461	3398	4083	2949	6721
9367	7131	5987	4542	15324	6459	3398	4083	2949	6721
9356	7103	5982	4539	15315	6457	3378	4083	2933	6714
9355	7097	5982	4539	15278	6449	3369	4083	2933	6712
9354	7089	5982	4523	15278	6438	3363	4083	2923	6705
9341	7065	5982	4523	15229	6406	3360	4083	2923	6703
9333	7061	5982	4483	15229	6404	3353	4083	2915	6699
9330	7061	5966	4483	15175	6404	3351	4068	2915	6697
9325	7058	5966	4451	15175	6389	3348	4068	2907	6683
9325	7054	5966	4451	15151	6387	3346	4068	2907	6682
9322	7053	5966	4447	15151	6385	3333	4068	2878	6667
9310	7019	5966	4447	15151	6384	3321	4068	2878	6665
9305	7011	5949	4440	15151	6383	3308	4068	2874	6663
9305	6999	5949	4440	15135	6381	3305	4068	2874	6659
9298	6973	5949	4433	15135	6380	3297	4063	2845	6658
9296	6953	5949	4433	15118	6379	3295	4063	2845	6658
9273	6936	5949	4391	15118	6368	3295	4063	2830	6654
9271	6935	5948	4391	15112	6349	3295	4063	2830	6654
9263	6935	5948	4387	15111	6339	3290	4063	2818	6652
9255	6924	5948	4387	15111	6338	3284	4063	2818	6632
9242	6882	5948	4378	15070	6338	3283	4063	2816	6617
9242	6882	5907	4378	15070	6321	3275	4039	2816	6614
9241	6834	5907	4365	15064	6317	3268	4039	2814	6605
9239	6834	5907	4365	15064	6311	3259	4039	2814	6605
9221	6832	5907	4358	15013	6304	3256	4039	2785	6602
9206	6798	5900	4358	14961	6300	3254	4039	2785	6598
9199	6788	5900	4357	14905	6292	3252	4039	2768	6594
9197	6783	5900	4357	14905	6285	3246	4039	2768	6591
9188	6769	5900	4353	14847	6278	3244	3968	2755	6583
9162	6763	5900	4353	14828	6267	3240	3968	2755	6583
9158	6743	5879	4337	14828	6266	3225	3968	2753	6574
9153	6738	5879	4337	14824	6246	3220	3968	2753	6574
9118	6682	5879	4336	14799	6239	3219	3968	2752	6566
9117	6670	5879	4336	14795	6236	3219	3968	2752	6543
9107	6627	5879	4331	14795	6225	3219	3968	2721	6533
9106	6627	5876	4331	14776	6220	3193	3968	2721	6533
9102	6617	5876	4327	14776	6208	3168	3967	2716	6511
9092	6605	5876	4327	14741	6194	3166	3967	2716	6488
9071	6605	5876	4320	14741	6180	3164	3967	2713	6485
9048	6597	5876	4320	14740	6179	3162	3967	2713	6485
9039	6593	5806	4301	14740	6167	3153	3967	2700	6482
9034	6577	5806	4301	14682	6164	3152	3967	2700	6480
9029	6577	5806	4291	14682	6155	3150	3967	2698	6480
9027	6558	5806	4291	14666	6154	3149	3945	2698	6477
9022	6548	5806	4284	14666	6151	3144	3945	2681	6466
9020	6546	5801	4284	14654	6143	3133	3945	2681	6464
9015	6544	5801	4276	14654	6141	3125	3945	2671	6458
9013	6519	5801	4276	14654	6140	3122	3945	2671	6453
9005	6517	5801	4275	14636	6133	3121	3945	2669	6447
8992	6516	5737	4275	14636	6129	3121	3945	2669	6446
8987	6511	5737	4269	14622	6117	3120	3945	2641	6444
8977	6505	5737	4269	14622	6110	3119	3880	2641	6437
8959	6500	5737	4260	14604	6106	3115	3880	2641	6437
8934	6450	5737	4260	14604	6102	3115	3880	2641	6437
8934	6450	5734	4248	14580	6100	3114	3880	2640	6437
8920	6443	5734	4248	14570	6095	3107	3880	2640	6430
8916	6443	5734	4237	14552	6094	3104	3880	2634	6430
8892	6443	5734	4237	14552	6077	3097	3880	2634	6429
8890	6428	5687	4230	14538	6063	3074	3880	2611	6420
8861	6428	5687	4230	14538	6048	3073	3854	2611	6420
8851	6427	5687	4214	14535	6046	3066	3854	2608	6409
8851	6423	5687	4214	14535	6040	3065	3854	2608	6409
8845	6416	5675	4204	14522	6034	3061	3854	2606	6405
8845	6411	5675	4204	14522	6033	3055	3854	2606	6382
8844	6389	5675	4201	14491	6029	3050	3854	2561	6379
8839	6359	5675	4201	14491	6017	3042	3854	2561	6379
8836	6348	5660	4184	14473	6005	3033	3854	2559	6366
8831	6346	5660	4184	14454	6004	3024	3850	2559	6366
8827	6317	5660	4183	14454	6004	3014	3850	2553	6363
8824	6310	5660	4183	14423	6004	3008	3850	2553	6351
8809	6310	5660	4181	14418	6001	3005	3850	2544	6345
8803	6294	5637	4181	14418	6000	3000	3850	2544	6335
8798	6278	5637	4160	14399	5996	2999	3850	2542	6335
8797	6271	5637	4160	14399	5992	2978	3850	2542	6326
8796	6271	5637	4152	14373	5977	2967	3850	2539	6319
8795	6228	5637	4152	14370	5965	2966	3826	2539	6317
8789	6202	5535	4144	14370	5962	2959	3826	2534	6314
8757	6196	5535	4144	14358	5950	2957	3826	2534	6310
8754	6176	5535	4133	14333	5947	2957	3826	2534	6301
8748	6138	5535	4133	14333	5937	2956	3826	2534	6301
8740	6122	5535	4131	14324	5934	2944	3826	2510	6301
8740	6114	5531	4131	14324	5928	2943	3826	2510	6292
8739	6095	5531	4106	14297	5925	2942	3809	2510	6292
8735	6082	5531	4106	14273	5919	2937	3809	2510	6292
8716	6082	5531	4106	14273	5911	2937	3809	2497	6291
8712	6079	5514	4106	14065	5911	2936	3809	2497	6276
8711	6079	5514	4093	14065	5900	2932	3809	2490	6275
8705	6053	5514	4093	14043	5898	2931	3809	2490	6272
8677	6053	5514	4063	14043	5890	2929	3809	2483	6272
8669	6047	5486	4063	14012	5889	2926	3809	2483	6270
8669	6034	5486	4052	14009	5868	2924	3781	2464	6270
8652	6025	5486	4052	14009	5867	2921	3781	2464	6268
8645	6021	5486	4037	13936	5859	2920	3781	2464	6268
8641	6011	5486	4037	13936	5857	2912	3781	2464	6268
8629	5934	5483	4032	13872	5847	2912	3781	2459	6267
8621	5930	5483	4032	13872	5837	2906	3781	2459	6264
8617	5925	5483	4022	13828	5824	2906	3781	2458	6255
8610	5903	5483	4022	13828	5818	2901	3781	2458	6255
8603	5903	5483	3992	13739	5811	2900	3759	2447	6248
8597	5882	5397	3992	13719	5807	2887	3759	2447	6248
8581	5866	5397	3987	13719	5805	2883	3759	2424	6248
8580	5854	5397	3987	13716	5792	2880	3759	2424	6247
8572	5850	5397	3982	13716	5792	2875	3759	2401	6247
8561	5844	5397	3982	13703	5791	2866	3759	2401	6245
8559	5844	5357	3964	13692	5790	2864	3759	2401	6239
8558	5832	5357	3964	13692	5786	2862	3759	2401	6229
8556	5827	5357	3955	13579	5772	2862	3717	2395	6228
8553	5820	5357	3955	13577	5759	2847	3717	2395	6228
8550	5796	5357	3951	13421	5736	2844	3717	2377	6217
8550	5794	5336	3951	13421	5732	2839	3717	2377	6217
8539	5780	5336	3950	13401	5725	2838	3717	2365	6190
8535	5768	5336	3950	13401	5725	2832	3717	2365	6190
8515	5766	5336	3949	13375	5723	2828	3717	2358	6183
8499	5766	5336	3949	13375	5716	2825	3717	2358	6179
8497	5720	5323	3948	13369	5714	2799	3706	2356	6179
8485	5720	5323	3948	13366	5703	2797	3706	2356	6146
8466	5661	5323	3946	13355	5693	2796	3706	2355	6145
8464	5647	5323	3946	13335	5670	2788	3706	2355	6123
8461	5639	5323	3944	13335	5664	2788	3706	2352	6122
8455	5636	5320	3944	13308	5664	2779	3706	2352	6119
8452	5604	5320	3938	13289	5661	2777	3706	2352	6118
8448	5594	5320	3938	13289	5659	2774	3682	2352	6108
8448	5484	5320	3921	13168	5657	2762	3682	2347	6105
8440	5480	5320	3921	13168	5655	2762	3682	2347	6090
8430	5478	5230	3921	13133	5647	2760	3682	2346	6082
8416	5460	5230	3921	13133	5628	2760	3682	2346	6079
8389	5424	5230	3898	13010	5624	2758	3682	2346	6061
8384	5417	5230	3898	12968	5619	2756	3682	2346	6061
8373	5409	5175	3889	12968	5618	2752	3682	2340	6046
8369	5408	5175	3889	12956	5618	2751	3672	2340	6044
8364	5407	5175	3887	12956	5617	2749	3672	2340	6036
8360	5402	5175	3887	12912	5611	2749	3672	2340	6036
8360	5401	5161	3886	12912	5605	2730	3672	2339	6034
8349	5389	5161	3886	12842	5598	2730	3672	2339	6033
8341	5389	5161	3884	12842	5598	2722	3672	2338	6017
8333	5380	5161	3884	12839	5575	2718	3672	2338	6017
8327	5363	5161	3859	12806	5566	2718	3597	2336	6005
8311	5332	5155	3859	12806	5560	2716	3597	2336	6005
8301	5311	5155	3858	12746	5556	2712	3597	2319	5991
8300	5293	5155	3858	12746	5547	2712	3597	2319	5991
8297	5284	5155	3855	12722	5529	2711	3597	2316	5985
8294	5281	5155	3855	12722	5525	2711	3597	2316	5985
8291	5281	5139	3849	12632	5513	2709	3597	2316	5982
8268	5280	5139	3849	12632	5512	2706	3597	2316	5979
8268	5279	5139	3835	12630	5505	2705	3531	2314	5975
8268	5238	5139	3835	12630	5505	2702	3531	2314	5974
8253	5233	5139	3820	12616	5502	2693	3531	2313	5968
8252	5228	5035	3820	12616	5489	2686	3531	2313	5967
8227	5225	5035	3784	12580	5484	2686	3531	2303	5964
8217	5212	5035	3784	12577	5483	2682	3531	2303	5964
8196	5205	5035	3782	12577	5471	2679	3531	2296	5939
8194	5205	5035	3782	12525	5453	2674	3531	2296	5926
8183	5190	5027	3767	12523	5453	2663	3522	2283	5925
8173	5189	5027	3767	12523	5451	2656	3522	2283	5917
8166	5164	5027	3753	12510	5441	2655	3522	2272	5915
8161	5160	5027	3753	12510	5436	2654	3522	2272	5911
8155	5153	5027	3735	12506	5433	2650	3522	2266	5910
8154	5139	5017	3735	12453	5430	2649	3522	2266	5907
8154	5112	5017	3729	12453	5430	2645	3522	2264	5907
8154	5102	5017	3729	12435	5421	2637	3522	2264	5905
8150	5088	5017	3727	12435	5420	2637	3516	2262	5901
8126	5072	5017	3727	12376	5420	2633	3516	2262	5900
8123	5064	4989	3713	12376	5418	2633	3516	2256	5896
8119	5057	4989	3713	12305	5418	2622	3516	2256	5895
8108	5053	4989	3658	12305	5408	2622	3516	2245	5881
8107	5053	4989	3658	12269	5407	2620	3516	2245	5879
8106	5046	4989	3655	12269	5405	2604	3516	2242	5879
8089	5046	4916	3655	12245	5392	2601	3516	2242	5870
8086	5041	4916	3653	12245	5385	2598	3481	2242	5870
8082	5041	4916	3653	12200	5385	2595	3481	2242	5863
8063	5023	4916	3629	12200	5385	2593	3481	2234	5858
8059	5023	4916	3629	12138	5384	2590	3481	2234	5857
8049	4983	4896	3615	12138	5384	2589	3481	2231	5854
8041	4963	4896	3615	12066	5378	2583	3481	2231	5854
8039	4963	4896	3612	12066	5376	2583	3481	2226	5836
8032	4928	4896	3612	12060	5369	2570	3481	2226	5836
8022	4895	4896	3611	12013	5359	2570	3425	2210	5825
8021	4892	4873	3611	12013	5358	2569	3425	2210	5825
8018	4881	4873	3601	11989	5354	2569	3425	2207	5823
8016	4864	4873	3601	11896	5352	2565	3425	2207	5820
8006	4839	4873	3558	11880	5351	2564	3425	2201	5810
7996	4816	4873	3558	11880	5343	2564	3425	2201	5809
7994	4775	4850	3551	11877	5333	2562	3425	2199	5806
7988	4775	4850	3551	11838	5331	2558	3403	2199	5806
7987	4772	4850	3521	11838	5326	2556	3403	2197	5799
7979	4768	4850	3521	11767	5319	2552	3403	2197	5799
7979	4765	4850	3509	11767	5319	2552	3403	2195	5795
7976	4762	4846	3509	11730	5314	2552	3403	2195	5787
7976	4755	4846	3486	11730	5312	2550	3403	2193	5780
7974	4755	4846	3486	11709	5311	2538	3403	2193	5761
7958	4755	4846	3485	11709	5310	2533	3403	2191	5755
7956	4752	4846	3485	11685	5305	2517	3377	2191	5753
7955	4698	4787	3474	11685	5297	2508	3377	2168	5753
7952	4686	4787	3474	11599	5296	2508	3377	2168	5741
7947	4662	4787	3468	11581	5291	2507	3377	2163	5741
7932	4652	4787	3468	11581	5272	2504	3377	2163	5738
7928	4647	4787	3468	11518	5262	2501	3377	2162	5736
7923	4640	4733	3464	11518	5260	2497	3377	2162	5717
7909	4623	4733	3460	11452	5258	2495	3375	2160	5714
7904	4620	4733	3460	11239	5251	2493	3375	2160	5714
7901	4612	4733	3454	11209	5243	2491	3375	2150	5706
7897	4603	4733	3453	11209	5233	2486	3375	2150	5704
7894	4579	4678	3453	11130	5224	2486	3375	2150	5700
7891	4552	4678	3442	11130	5222	2480	3375	2150	5697
7890	4542	4678	3437	11116	5220	2472	3375	2139	5694
7880	4507	4678	3433	11116	5219	2467	3375	2139	5688
7867	4496	4602	3433	11087	5216	2467	3343	2136	5678
7863	4477	4602	3423	11087	5213	2467	3343	2136	5675
7859	4473	4602	3415	11016	5205	2458	3343	2130	5675
7856	4472	4602	3412	11016	5204	2457	3343	2130	5675
7838	4466	4602	3406	10844	5200	2456	3343	2129	5675
7837	4457	4601	3390	10820	5195	2450	3343	2129	5674
7836	4452	4601	3390	10820	5192	2449	3343	2124	5666
7835	4450	4601	3374	10669	5178	2446	3330	2124	5666
7834	4448	4601	3365	10669	5170	2446	3330	2116	5651
7830	4442	4601	3360	10637	5170	2437	3330	2116	5651
7806	4440	4598	3351	10637	5168	2422	3330	2104	5650
7803	4419	4598	3347	10597	5166	2418	3330	2104	5650
7794	4411	4598	3333	10597	5166	2416	3330	2087	5644
7787	4411	4598	3330	10588	5165	2415	3330	2087	5642
7785	4406	4598	3316	10438	5158	2407	3330	2085	5642
7781	4396	4557	3312	10438	5158	2406	3328	2085	5637
7779	4392	4557	3306	10415	5152	2406	3328	2076	5637
7768	4384	4557	3296	10389	5127	2397	3328	2076	5634
7766	4380	4557	3273	10369	5126	2395	3328	2072	5626
7758	4371	4557	3271	10369	5124	2392	3328	2072	5620
7754	4371	4521	3267	10367	5122	2390	3328	2070	5613
7743	4361	4521	3261	10362	5109	2388	3328	2070	5613
7736	4360	4521	3250	10362	5105	2384	3295	2065	5611
7735	4359	4521	3244	10227	5103	2373	3295	2065	5610
7732	4325	4521	3214	10227	5101	2349	3295	2040	5610
7731	4322	4501	3210	10188	5094	2348	3295	2040	5600
7727	4322	4501	3206	10188	5092	2343	3295	2026	5600
7709	4309	4501	3204	10088	5084	2341	3295	2026	5594
7709	4305	4501	3203	10057	5082	2332	3295	2023	5588
7703	4288	4501	3197	10057	5079	2330	3238	2023	5588
7697	4288	4464	3194	10051	5075	2327	3238	2016	5587
7693	4279	4464	3188	10051	5074	2314	3238	2016	5585
7690	4277	4464	3185	10002	5066	2308	3238	2015	5582
7689	4277	4464	3180	9910	5065	2295	3238	2015	5582
7681	4274	4464	3170	9885	5056	2287	3238	2015	5568
7670	4259	4460	3164	9885	5053	2285	3238	2015	5557
7667	4259	4460	3164	9805	5050	2281	3238	2010	5551
7660	4243	4460	3162	9805	5044	2280	3233	2010	5551
7630	4243	4460	3150	9805	5043	2277	3233	1999	5547
7627	4225	4460	3149	9750	5041	2274	3233	1999	5540
7625	4204	4445	3149	9732	5038	2269	3233	1982	5537
7610	4183	4445	3148	9732	5035	2248	3233	1982	5537
7586	4173	4445	3133	9726	5031	2229	3233	1970	5537
7585	4151	4445	3131	9726	5028	2228	3233	1970	5534
7573	4125	4445	3125	9724	5024	2223	3205	1969	5532
7570	4079	4443	3125	9724	5021	2213	3205	1969	5532
7567	4076	4443	3119	9618	5020	2208	3205	1966	5532
7556	4048	4443	3106	9618	5018	2206	3205	1966	5522
7556	4039	4443	3095	9570	5013	2201	3205	1965	5522
7553	4035	4443	3094	9570	5011	2193	3205	1965	5521
7553	4013	4348	3094	9551	5008	2189	3205	1958	5514
7550	4000	4348	3079	9551	5008	2189	3205	1958	5507
7550	4000	4348	3077	9457	5005	2189	3191	1956	5507
7542	3999	4348	3073	9457	5004	2186	3191	1956	5506
7540	3986	4326	3070	9273	5000	2172	3191	1951	5505
7528	3985	4326	3053	9273	4998	2165	3191	1951	5505
7525	3982	4326	3049	9261	4996	2162	3191	1946	5499
7524	3970	4326	3039	9261	4993	2162	3191	1946	5493
7522	3962	4326	3027	9248	4989	2155	3191	1942	5491
7522	3955	4166	3021	9248	4974	2155	3177	1942	5490
7515	3934	4166	3013	9225	4972	2154	3177	1941	5487
7512	3901	4166	3011	9225	4967	2153	3177	1941	5485
7504	3891	4166	3009	9166	4957	2138	3177	1936	5463
7503	3858	4166	3001	9102	4957	2137	3177	1936	5457
7503	3839	4145	3000	9102	4946	2135	3177	1933	5444
7501	3821	4145	2996	9086	4943	2128	3177	1933	5433
7494	3817	4145	2993	9086	4940	2119	3177	1928	5433
7487	3816	4145	2989	9086	4926	2119	3071	1928	5431
7485	3805	4145	2972	9086	4916	2111	3071	1927	5427
7476	3804	4127	2959	9042	4900	2109	3071	1927	5422
7473	3784	4127	2956	8952	4899	2104	3071	1896	5418
7470	3784	4127	2949	8865	4895	2103	3071	1896	5418
7465	3778	4127	2943	8730	4891	2103	3071	1892	5417
7463	3770	4127	2941	8730	4883	2103	3071	1892	5417
7451	3763	4071	2932	8601	4878	2094	3071	1880	5410
7443	3739	4071	2919	8601	4877	2093	3016	1880	5395
7441	3729	4071	2904	8581	4869	2082	3016	1872	5390
7439	3728	4071	2897	8483	4863	2076	3016	1872	5388
7433	3728	4071	2893	8483	4857	2074	3016	1871	5386
7429	3705	4070	2893	8398	4855	2074	3016	1871	5386
7427	3705	4070	2877	8398	4855	2070	3016	1862	5379
7407	3686	4070	2858	8358	4854	2070	3016	1862	5379
7397	3668	4070	2857	8358	4850	2067	3000	1849	5375
7394	3645	4068	2850	8289	4844	2061	3000	1849	5370
7392	3636	4068	2848	8289	4843	2061	3000	1840	5367
7388	3621	4068	2846	8138	4838	2060	3000	1840	5367
7380	3610	4068	2836	8138	4829	2060	3000	1837	5362
7371	3608	4056	2836	7733	4828	2055	3000	1837	5361
7363	3577	4056	2831	7733	4827	2054	3000	1836	5361
7351	3561	4056	2830	7728	4824	2045	3000	1836	5347
7347	3561	4056	2830	7728	4823	2045	2996	1830	5328
7346	3541	4056	2801	7717	4823	2044	2996	1830	5308
7341	3537	4046	2796	7717	4820	2044	2996	1829	5296
7340	3537	4046	2794	7698	4815	2041	2996	1829	5277
7339	3508	4046	2792	7341	4814	2036	2996	1826	5273
7322	3505	4046	2786	7341	4808	2033	2996	1826	5264
7319	3500	4046	2771	7307	4807	2033	2996	1821	5260
7316	3489	4037	2770	7261	4801	2032	2996	1821	5243
7316	3460	4037	2767	7261	4800	2032	2935	1808	5240
7316	3445	4037	2766	7156	4799	2032	2935	1808	5240
7309	3434	4037	2766	6999	4789	2028	2935	1801	5225
7304	3430	4037	2756	6999	4788	2019	2935	1801	5223
7303	3428	3965	2743	6763	4782	2018	2935	1793	5220
7302	3428	3965	2737	6763	4777	2012	2935	1793	5218
7300	3410	3965	2731	6740	4776	2010	2935	1785	5205
7297	3410	3965	2722	6740	4759	2009	2935	1785	5178
7296	3397	3965	2717	6672	4751	2005	2826	1779	5178
7295	3391	3924	2708	6672	4750	2003	2826	1779	5175
7292	3387	3924	2703	6669	4740	1999	2826	1765	5170
7291	3380	3924	2682	6669	4731	1999	2826	1765	5170
7289	3376	3924	2680	6510	4713	1984	2826	1744	5150
7287	3352	3924	2676	6359	4710	1974	2826	1744	5141
7284	3348	3911	2671	6359	4701	1961	2826	1734	5130
7277	3324	3911	2670	6164	4700	1957	2791	1734	5127
7254	3323	3911	2665	6164	4698	1951	2791	1732	5125
7251	3319	3911	2659	5991	4693	1943	2791	1732	5120
7251	3317	3911	2638	5987	4691	1942	2791	1728	5100
7244	3314	3902	2635	5987	4689	1934	2791	1728	5097
7244	3314	3902	2634	5652	4687	1930	2791	1726	5097
7244	3314	3902	2631	5558	4687	1927	2791	1726	5092
7234	3302	3902	2611	5449	4683	1927	2791	1725	5079
7230	3302	3902	2609	5449	4679	1921	2771	1725	5069
7219	3292	3890	2604	5377	4669	1911	2771	1720	5066
7215	3286	3890	2574	5343	4669	1905	2771	1720	5065
7213	3277	3890	2564	5343	4662	1892	2771	1717	5062
7210	3247	3890	2548	5049	4643	1886	2771	1717	5062
7199	3219	3890	2547	4989	4643	1886	2771	1715	5059
7195	3210	3879	2547	4989	4632	1878	2771	1715	5051
7193	3203	3879	2540	4964	4620	1871	2771	1715	5021
7189	3201	3879	2536	4964	4616	1868	2660	1715	5015
7175	3201	3879	2523	4955	4605	1863	2660	1713	5009
7168	3197	3879	2520	4955	4604	1863	2660	1713	5004
7154	3195	3860	2497	4909	4601	1856	2660	1713	5004
7144	3191	3860	2488	4909	4599	1847	2660	1713	5001
7135	3182	3860	2488	4806	4593	1840	2660	1704	5001
7126	3179	3860	2484	4796	4593	1831	2660	1704	4975
7124	3177	3860	2478	4796	4591	1829	2660	1700	4964
7123	3173	3849	2472	4790	4588	1803	2640	1700	4964
7121	3167	3849	2451	4790	4587	1801	2640	1697	4959
7119	3167	3849	2430	4751	4586	1798	2640	1697	4948
7115	3152	3849	2423	4625	4585	1795	2640	1696	4945
7114	3135	3849	2409	4576	4579	1791	2640	1696	4933
7109	3125	3816	2407	4576	4578	1789	2640	1676	4922
7108	3096	3816	2385	4563	4575	1788	2640	1676	4918
7107	3093	3816	2380	4563	4570	1787	2640	1675	4918
7105	3093	3816	2364	4503	4567	1787	2583	1675	4918
7103	3082	3816	2358	4378	4563	1775	2583	1669	4910
7102	3082	3720	2357	4378	4559	1774	2583	1669	4910
7099	3070	3720	2352	4339	4558	1771	2583	1646	4903
7096	3069	3720	2345	4266	4556	1762	2583	1646	4902
7094	3054	3720	2332	4266	4548	1751	2583	1644	4895
7092	3048	3720	2323	4229	4546	1748	2583	1644	4883
7077	3032	3712	2313	4222	4544	1742	2583	1643	4879
7067	3032	3712	2313	4222	4537	1739	2518	1643	4878
7061	3026	3712	2312	4035	4533	1738	2518	1643	4858
7057	2990	3712	2309	3996	4531	1737	2518	1643	4851
7055	2990	3712	2299	3996	4528	1736	2518	1639	4843
7046	2977	3696	2288	3983	4526	1725	2518	1639	4843
7042	2962	3696	2274	3983	4523	1723	2518	1633	4831
7037	2951	3696	2274	3968	4516	1722	2518	1633	4822
7020	2927	3696	2273	3968	4511	1722	2518	1630	4818
7011	2927	3696	2267	3876	4504	1721	2394	1630	4816
7011	2921	3694	2253	3825	4500	1721	2394	1611	4816
7005	2921	3694	2252	3794	4497	1713	2394	1611	4811
7001	2907	3694	2250	3794	4496	1712	2394	1610	4811
7001	2899	3694	2248	3722	4494	1706	2394	1610	4792
6992	2882	3678	2238	3722	4484	1704	2394	1608	4792
6990	2853	3678	2223	3680	4481	1700	2394	1608	4774
6980	2850	3678	2220	3662	4481	1699	2394	1591	4768
6967	2850	3678	2217	3662	4475	1691	2257	1591	4755
6956	2849	3678	2217	3629	4468	1688	2257	1583	4755
6949	2849	3577	2216	3629	4460	1684	2257	1583	4752
6946	2836	3577	2200	3610	4460	1684	2257	1575	4744
6943	2832	3577	2197	3530	4458	1682	2257	1575	4739
6938	2826	3577	2196	3530	4452	1680	2257	1567	4711
6930	2826	3577	2192	3469	4445	1678	2257	1567	4708
6917	2824	3568	2190	3433	4445	1672	2234	1563	4708
6902	2810	3568	2189	3359	4439	1664	2234	1563	4702
6898	2806	3568	2184	3284	4435	1661	2234	1561	4701
6893	2804	3568	2184	3260	4430	1658	2234	1561	4700
6892	2801	3530	2174	3260	4428	1656	2234	1557	4684
6890	2792	3530	2164	3236	4423	1655	2234	1557	4677
6879	2792	3530	2155	3236	4414	1655	2234	1540	4675
6875	2777	3530	2152	3194	4410	1655	2234	1540	4673
6875	2777	3530	2151	3194	4404	1653	2230	1533	4660
6873	2772	3512	2150	3176	4396	1643	2230	1533	4644
6872	2722	3512	2147	3176	4396	1630	2230	1523	4641
6863	2721	3512	2143	3173	4387	1630	2230	1523	4639
6852	2714	3512	2136	3160	4378	1624	2230	1522	4639
6852	2693	3512	2128	3160	4378	1623	2230	1522	4634
6849	2691	3463	2120	3123	4372	1617	2230	1506	4634
6839	2691	3463	2112	3097	4368	1610	2230	1506	4620
6837	2684	3463	2099	3097	4368	1609	2150	1498	4620
6834	2680	3463	2094	3090	4360	1606	2150	1498	4592
6830	2672	3463	2080	3090	4354	1604	2150	1482	4585
6818	2672	3396	2063	3020	4345	1603	2150	1482	4584
6817	2667	3396	2060	3020	4343	1587	2150	1480	4562
6809	2663	3396	2058	2994	4340	1584	2150	1480	4558
6798	2659	3396	2055	2960	4328	1574	2150	1475	4558
6795	2641	3396	2049	2943	4327	1574	2142	1475	4549
6790	2625	3394	2046	2942	4326	1573	2142	1473	4543
6788	2615	3394	2023	2940	4323	1570	2142	1473	4528
6788	2605	3394	2017	2940	4309	1569	2142	1472	4518
6787	2605	3394	2016	2806	4304	1563	2142	1472	4492
6786	2605	3394	2016	2806	4304	1562	2142	1468	4492
6785	2595	3391	2004	2805	4299	1562	2142	1468	4458
6785	2587	3391	2003	2805	4298	1560	2105	1457	4452
6777	2581	3391	1991	2798	4279	1554	2105	1457	4435
6775	2574	3391	1989	2798	4273	1554	2105	1454	4432
6767	2572	3391	1981	2755	4271	1554	2105	1454	4426
6750	2572	3312	1963	2755	4266	1546	2105	1442	4425
6749	2557	3312	1962	2641	4266	1545	2105	1442	4425
6743	2544	3312	1962	2641	4264	1539	2105	1429	4418
6738	2535	3312	1961	2590	4263	1530	2105	1429	4415
6734	2528	3312	1958	2590	4258	1506	2035	1415	4414
6731	2502	3305	1956	2586	4256	1503	2035	1415	4412
6727	2497	3305	1956	2586	4256	1499	2035	1412	4405
6726	2486	3305	1942	2549	4255	1497	2035	1412	4393
6719	2454	3305	1939	2549	4252	1496	2035	1392	4392
6711	2448	3305	1931	2525	4246	1493	2035	1392	4352
6704	2439	3248	1924	2499	4232	1482	2035	1387	4342
6702	2437	3248	1923	2488	4229	1480	1994	1387	4342
6699	2428	3248	1891	2488	4228	1479	1994	1376	4319
6686	2428	3248	1883	2474	4226	1461	1994	1376	4305
6679	2418	3248	1880	2474	4205	1447	1994	1375	4300
6679	2413	3205	1873	2452	4204	1444	1994	1375	4282
6666	2391	3205	1863	2452	4204	1439	1994	1371	4282
6657	2387	3205	1845	2434	4200	1437	1994	1371	4277
6648	2385	3205	1845	2434	4194	1428	1994	1369	4265
6644	2378	3205	1838	2413	4193	1428	1979	1369	4236
6639	2344	3093	1811	2362	4186	1423	1979	1363	4222
6637	2318	3093	1803	2358	4184	1413	1979	1363	4222
6631	2318	3093	1795	2358	4174	1402	1979	1356	4219
6624	2303	3093	1789	2340	4173	1394	1979	1356	4181
6621	2283	3093	1762	2320	4171	1393	1979	1352	4152
6604	2277	3077	1755	2320	4169	1385	1979	1352	4137
6599	2270	3077	1753	2289	4162	1370	1979	1336	4100
6583	2256	3077	1747	2289	4158	1365	1930	1336	4075
6580	2214	3077	1727	2261	4145	1362	1930	1335	4032
6579	2185	3077	1727	2261	4139	1358	1930	1335	4014
6576	2174	3034	1722	2261	4134	1343	1930	1334	4001
6575	2173	3034	1719	2261	4130	1343	1930	1334	3936
6569	2173	3034	1717	2241	4125	1342	1930	1333	3871
6567	2165	3034	1710	2216	4118	1338	1930	1333	3844
6567	2138	3034	1691	2216	4108	1338	1879	1314	3844
6563	2074	2945	1684	2191	4104	1337	1879	1314	3755
6541	2064	2945	1681	2191	4103	1333	1879	1308	3722
6538	2064	2945	1677	2181	4097	1328	1879	1308	3647
6536	2047	2945	1669	2170	4091	1327	1879	1305	3568
6528	2047	2940	1657	2170	4083	1313	1879	1305	3475
6527	2040	2940	1653	2166	4083	1313	1879	1278	3461
6526	2031	2940	1649	2166	4077	1306	1879	1278	3383
6520	2027	2940	1642	2164	4073	1303	1872	1265	3354
6518	2022	2940	1633	2164	4067	1297	1872	1265	3322
6509	2016	2915	1615	2108	4066	1290	1872	1261	3319
6496	2016	2915	1608	2038	4063	1276	1872	1261	3171
6495	1982	2915	1605	2017	4058	1261	1872	1243	3006
6492	1982	2915	1605	2017	4050	1261	1872	1243	2990
6491	1970	2915	1596	1982	4043	1260	1872	1234	2946
6483	1969	2836	1571	1982	4036	1255	1872	1234	2874
6483	1951	2836	1568	1941	4035	1254	1843	1219	2874
6475	1950	2836	1567	1941	4032	1231	1843	1219	2766
6471	1948	2836	1561	1918	4027	1215	1843	1213	2754
6465	1923	2836	1550	1918	4026	1215	1843	1213	2750
6461	1916	2759	1547	1909	4021	1178	1843	1210	2661
6459	1911	2759	1543	1909	4019	1175	1843	1210	2464
6457	1876	2759	1538	1860	4008	1172	1843	1193	2087
6448	1876	2759	1538	1807	3997	1153	1767	1193	2087
6447	1874	2759	1537	1807	3992	1149	1767	1188	2080
6442	1874	2536	1528	1792	3976	1145	1767	1188	1888
6439	1859	2536	1525	1759	3971	1145	1767	1182	1841
6435	1805	2536	1518	1759	3967	1142	1767	1182	1832
6434	1786	2536	1515	1747	3965	1120	1767	1172	1832
6424	1785	2536	1502	1747	3965	1109	1767	1172	1799
6423	1773	2390	1496	1714	3965	1105	1739	1160	1799
6414	1755	2390	1490	1714	3960	1095	1739	1160	1669
6411	1737	2390	1479	1653	3953	1095	1739	1159	1669
6409	1730	2390	1472	1646	3941	1086	1739	1159	1598
6386	1725	2390	1472	1646	3938	1083	1739	1157	1594
6383	1709	2336	1470	1509	3924	1055	1739	1157	1582
6377	1675	2336	1468	1509	3908	1053	1739	1153	1555
6374	1675	2336	1466	1485	3898	1047	1601	1153	1553
6360	1651	2336	1460	1485	3885	1042	1601	1143	1553
6352	1651	2336	1460	1473	3881	1026	1601	1143	1480
6327	1612	2308	1457	1462	3880	1005	1601	1122	1460
6319	1612	2308	1451	1462	3876	985	1601	1122	1444
6314	1566	2308	1448	1437	3876	973	1601	1115	1421
6307	1566	2308	1442	1434	3854	963	1601	1115	1400
6296	1556	2308	1435	1434	3853	962	1388	1110	1390
6286	1533	1898	1433	1389	3843	957	1388	1110	1390
6281	1527	1898	1418	1389	3842	946	1388	1110	1385
6259	1484	1898	1413	1373	3821	924	1388	1110	1312
6257	1392	1898	1397	1339	3810	923	1388	1108	1312
6252	1351	1898	1397	1339	3796	905	1388	1108	1266
6235	1339	1882	1396	1316	3781	903	1388	1097	1226
6225	1271	1882	1389	1192	3777	857	1388	1097	1220
6220	1265	1882	1385	1192	3767	853	1265	1096	1195
6201	1254	1882	1372	1066	3750	845	1265	1096	1169
6198	1176	1882	1369	1030	3744	829	1265	1083	1164
6190	1135	1683	1367	907	3741	814	1265	1083	1147
6181	1091	1683	1367	848	3739	810	1265	1078	1137
6175	1091	1683	1359	848	3732	804	1265	1078	1083
6165	1045	1683	1349	842	3729	801	1265	1067	1068
6156	1037	1683	1343	842	3726	798	1265	1067	1052
6152	970	1642	1336	807	3722	775	1197	1066	1052
6148	969	1642	1333	767	3688	740	1197	1066	1008
6128	963	1642	1333	708	3684	730	1197	1064	1001
6122	952	1642	1332	708	3683	720	1197	1064	990
6106	885	1592	1327	533	3682	720	1197	1060	990
6069	859	1592	1318	533	3676	709	1197	1060	988
6066	857	1592	1314	470	3651	704	1197	1058	971
6046	845	1592	1296	470	3631	692	1139	1058	945
6044	845	1592	1268	441	3608	679	1139	1054	927
6040	839	1404	1268	441	3606	625	1139	1054	901
6026	814	1404	1256	438	3600	609	1139	1040	897
5997	795	1404	1245	417	3594	582	1139	1040	897
5977	795	1404	1242	417	3568	505	1139	1025	864
5975	634	1387	1235	386	3562	243	1139	1025	773
5970	634	1387	1235	374	3559	178	1139	1012	769
5881	603	1387	1230	374	3488	176	1077	1012	735
5877	567	1387	1229	343	3479	166	1077	1005	627
5830	245	1330	1228	343	3314	151	1077	1005	615
5813	201	1330	1220	341	3303	149	1077	1001	592
5630	201	1330	1203	341	3273	127	1077	1001	533

## Sheet: RNA_genes_per_cell
CH-RNA HEK293T	SPLiT-seq HEK293T	sci-RNA-seq HEK293T	Drop-seq HEK293T	10X scRNA-seq HEK293T	CH-RNA NIH/3T3	SPLiT-seq NIH/3T3	sci-RNA-seq NIH/3T3	Drop-seq NIH/3T3	10x scRNA-seq NIH/3T3
5565	9205	3511	2602	5636	3755	5307	2647	2124	3422
5387	9145	3511	2602	5256	3718	4601	2647	2124	3275
5228	9051	3511	2301	5173	3172	4499	2647	2124	3275
4914	8738	3511	2301	5173	3128	4318	2647	1894	3240
4800	8641	3511	2287	5014	2945	4258	2647	1894	3231
4750	8242	3420	2287	4988	2847	4241	2647	1856	3230
4679	7836	3420	2276	4988	2730	4046	2647	1856	3092
4567	7440	3420	2276	4962	2728	3998	2594	1841	3092
4514	7005	3420	2200	4962	2637	3993	2594	1841	3086
4511	6814	3389	2200	4850	2603	3949	2594	1812	3086
4510	6693	3389	2192	4850	2583	3881	2594	1812	3020
4470	6585	3389	2192	4840	2576	3865	2594	1810	3007
4369	6517	3389	2184	4840	2548	3852	2594	1810	2969
4328	6502	3389	2184	4748	2452	3838	2594	1799	2960
4264	6452	3356	2180	4740	2446	3819	2594	1799	2959
4094	6354	3356	2180	4733	2417	3810	2387	1785	2954
4091	6229	3356	2158	4719	2414	3798	2387	1785	2954
4079	6220	3356	2158	4719	2414	3777	2387	1771	2940
4035	6186	3356	2142	4713	2413	3744	2387	1771	2857
4010	6121	3348	2142	4713	2368	3733	2387	1756	2766
4008	6072	3348	2140	4677	2355	3733	2387	1756	2735
3924	6063	3348	2140	4677	2339	3708	2387	1719	2701
3890	6058	3348	2139	4668	2338	3650	2336	1719	2695
3876	6058	3348	2139	4668	2336	3648	2336	1719	2695
3853	5988	3340	2133	4642	2327	3643	2336	1708	2689
3828	5936	3340	2133	4634	2323	3641	2336	1708	2689
3808	5936	3340	2117	4632	2318	3621	2336	1708	2687
3775	5919	3340	2117	4632	2310	3604	2336	1708	2685
3749	5919	3340	2114	4628	2307	3576	2336	1702	2685
3745	5898	3237	2114	4628	2305	3569	2336	1702	2671
3727	5880	3237	2079	4566	2300	3539	2322	1690	2671
3706	5867	3237	2079	4566	2298	3501	2322	1690	2646
3705	5771	3237	2076	4558	2292	3486	2322	1686	2646
3654	5739	3220	2076	4558	2292	3486	2322	1686	2642
3635	5709	3220	2074	4556	2248	3437	2322	1685	2634
3623	5702	3220	2074	4556	2246	3409	2322	1685	2624
3608	5684	3220	2061	4554	2223	3336	2322	1658	2624
3586	5672	3220	2061	4554	2216	3305	2322	1658	2616
3529	5628	3175	2022	4549	2215	3305	2271	1652	2613
3496	5616	3175	2022	4548	2213	3296	2271	1652	2611
3484	5608	3175	1997	4548	2199	3291	2271	1641	2611
3471	5489	3175	1997	4547	2197	3261	2271	1641	2607
3466	5482	3175	1991	4547	2195	3255	2271	1617	2607
3458	5480	3124	1991	4542	2190	3239	2271	1617	2599
3392	5479	3124	1983	4542	2179	3237	2271	1616	2591
3380	5479	3124	1983	4512	2179	3227	2178	1616	2568
3372	5464	3124	1979	4512	2178	3220	2178	1614	2539
3369	5460	3124	1979	4507	2170	3189	2178	1614	2537
3363	5421	3123	1972	4502	2167	3182	2178	1610	2537
3342	5408	3123	1972	4502	2165	3162	2178	1610	2531
3329	5382	3123	1962	4502	2153	3137	2178	1601	2523
3324	5377	3123	1962	4502	2150	3136	2178	1601	2514
3318	5375	3123	1961	4493	2150	3124	2178	1593	2509
3307	5368	3098	1961	4493	2146	3118	2153	1593	2508
3298	5279	3098	1951	4492	2139	3108	2153	1558	2506
3281	5277	3098	1951	4492	2138	3108	2153	1558	2505
3277	5258	3098	1947	4491	2128	3104	2153	1549	2492
3218	5193	3098	1947	4491	2124	3104	2153	1549	2488
3193	5179	3043	1924	4487	2119	3089	2153	1543	2479
3158	5166	3043	1924	4487	2117	3089	2153	1543	2479
3156	5166	3043	1917	4483	2116	3085	2149	1532	2475
3154	5138	3043	1917	4481	2091	3077	2149	1532	2471
3101	5135	2980	1917	4481	2082	3077	2149	1532	2461
3091	5130	2980	1917	4469	2081	3048	2149	1523	2459
3080	5112	2980	1910	4469	2069	3044	2149	1523	2449
3079	5111	2980	1910	4466	2066	3043	2149	1521	2446
3055	5072	2980	1898	4466	2061	3037	2149	1521	2438
3047	5040	2977	1898	4463	2060	3028	2142	1512	2438
3038	5040	2977	1893	4462	2051	3016	2142	1512	2438
3015	5035	2977	1893	4462	2049	3016	2142	1510	2437
3003	5035	2977	1876	4457	2042	3000	2142	1510	2431
3000	5027	2948	1876	4457	2028	3000	2142	1496	2431
2999	5012	2948	1874	4454	2024	2999	2142	1496	2431
2994	5000	2948	1874	4454	2023	2997	2142	1493	2431
2980	4997	2948	1871	4453	2011	2993	2142	1493	2431
2976	4960	2948	1871	4453	2011	2983	2105	1493	2429
2975	4933	2941	1869	4450	2008	2981	2105	1493	2422
2972	4920	2941	1869	4450	2003	2976	2105	1493	2417
2961	4918	2941	1867	4444	2003	2976	2105	1482	2412
2957	4910	2941	1867	4444	2002	2958	2105	1482	2406
2947	4910	2941	1857	4443	2000	2957	2105	1477	2405
2945	4906	2939	1857	4443	1990	2939	2105	1477	2405
2938	4892	2939	1830	4437	1989	2926	2089	1473	2404
2938	4880	2939	1830	4437	1980	2926	2089	1473	2404
2936	4880	2939	1821	4434	1976	2922	2089	1458	2402
2928	4869	2939	1821	4434	1964	2905	2089	1458	2401
2923	4858	2806	1819	4419	1960	2902	2089	1457	2395
2914	4810	2806	1819	4419	1959	2899	2089	1457	2394
2898	4797	2806	1803	4415	1959	2894	2089	1450	2392
2897	4770	2806	1803	4406	1952	2889	2089	1450	2388
2894	4770	2804	1800	4398	1951	2880	2078	1448	2380
2883	4768	2804	1800	4370	1947	2880	2078	1448	2378
2871	4740	2804	1791	4370	1942	2880	2078	1448	2378
2868	4733	2804	1791	4366	1936	2866	2078	1448	2378
2857	4732	2804	1786	4360	1933	2857	2078	1444	2369
2855	4721	2801	1786	4360	1932	2855	2078	1444	2369
2833	4721	2801	1785	4354	1923	2854	2078	1443	2366
2833	4719	2801	1785	4354	1921	2827	2078	1443	2365
2830	4711	2801	1781	4353	1921	2826	2071	1439	2361
2829	4679	2801	1781	4353	1920	2820	2071	1439	2361
2824	4679	2796	1778	4347	1919	2820	2071	1439	2359
2823	4670	2796	1778	4347	1915	2819	2071	1439	2358
2813	4670	2796	1772	4341	1915	2819	2071	1426	2356
2811	4655	2796	1772	4341	1914	2817	2071	1426	2351
2810	4644	2796	1756	4340	1909	2815	2071	1416	2351
2810	4644	2795	1756	4340	1900	2785	2071	1416	2348
2809	4639	2795	1744	4340	1890	2783	2062	1402	2344
2799	4636	2795	1744	4340	1885	2778	2062	1402	2343
2794	4624	2795	1736	4339	1880	2770	2062	1398	2343
2791	4624	2795	1736	4339	1873	2769	2062	1398	2342
2780	4608	2793	1726	4337	1871	2768	2062	1388	2342
2771	4599	2793	1726	4327	1866	2740	2062	1388	2341
2771	4595	2793	1717	4327	1865	2732	2062	1383	2341
2758	4579	2793	1717	4326	1856	2732	2057	1383	2330
2756	4579	2793	1716	4325	1848	2728	2057	1382	2326
2749	4566	2787	1716	4325	1841	2723	2057	1382	2325
2744	4566	2787	1709	4324	1840	2722	2057	1380	2323
2744	4553	2787	1709	4324	1832	2718	2057	1380	2321
2738	4551	2787	1707	4316	1831	2717	2057	1377	2320
2735	4543	2787	1707	4312	1829	2713	2057	1377	2317
2733	4536	2772	1701	4310	1828	2711	2047	1375	2316
2730	4530	2772	1701	4310	1827	2702	2047	1375	2314
2728	4513	2772	1699	4305	1824	2699	2047	1374	2312
2726	4509	2772	1699	4305	1823	2699	2047	1374	2312
2725	4506	2772	1697	4302	1809	2698	2047	1371	2312
2715	4500	2759	1697	4302	1806	2692	2047	1371	2310
2713	4478	2759	1687	4296	1806	2692	2047	1365	2308
2700	4466	2759	1687	4296	1806	2689	2045	1365	2307
2699	4445	2759	1687	4296	1805	2678	2045	1364	2306
2698	4445	2759	1687	4296	1799	2676	2045	1364	2302
2698	4437	2712	1686	4290	1791	2666	2045	1360	2299
2696	4437	2712	1686	4284	1788	2661	2045	1360	2298
2695	4432	2712	1683	4284	1787	2660	2045	1359	2298
2693	4432	2712	1683	4279	1784	2651	2045	1359	2298
2689	4430	2705	1683	4267	1783	2639	2045	1356	2297
2682	4416	2705	1683	4267	1782	2639	2043	1356	2297
2680	4411	2705	1672	4260	1776	2637	2043	1353	2293
2663	4411	2705	1672	4260	1773	2637	2043	1353	2293
2661	4409	2705	1662	4244	1771	2634	2043	1349	2291
2649	4409	2701	1662	4244	1770	2632	2043	1349	2290
2646	4406	2701	1657	4244	1766	2628	2043	1348	2290
2646	4406	2701	1657	4244	1762	2623	2043	1348	2288
2643	4406	2701	1654	4240	1760	2616	2043	1347	2287
2643	4382	2701	1654	4239	1754	2612	2027	1347	2283
2638	4380	2693	1646	4239	1753	2606	2027	1345	2279
2624	4361	2693	1646	4234	1748	2603	2027	1345	2277
2623	4361	2693	1639	4234	1748	2597	2027	1342	2277
2622	4360	2693	1639	4233	1746	2597	2027	1342	2277
2621	4357	2693	1639	4233	1745	2590	2027	1339	2277
2620	4357	2691	1639	4232	1742	2584	2027	1339	2276
2618	4302	2691	1639	4232	1740	2581	2008	1336	2276
2617	4297	2691	1639	4211	1735	2574	2008	1336	2274
2612	4273	2691	1634	4206	1732	2564	2008	1336	2274
2606	4273	2691	1634	4206	1731	2563	2008	1336	2274
2605	4264	2684	1633	4203	1730	2562	2008	1335	2272
2603	4249	2684	1633	4201	1728	2555	2008	1335	2272
2602	4240	2684	1628	4201	1726	2552	2008	1335	2271
2590	4236	2684	1628	4199	1723	2550	2008	1335	2270
2590	4235	2684	1628	4199	1721	2549	2006	1333	2268
2585	4233	2681	1628	4197	1720	2547	2006	1333	2267
2582	4232	2681	1624	4197	1719	2544	2006	1332	2266
2582	4224	2681	1624	4195	1719	2534	2006	1332	2266
2574	4221	2681	1618	4195	1717	2532	2006	1331	2266
2567	4202	2681	1618	4188	1716	2528	2006	1331	2259
2560	4201	2673	1617	4188	1715	2523	2006	1329	2259
2559	4197	2673	1617	4184	1714	2502	2006	1329	2258
2551	4197	2673	1615	4184	1708	2499	2003	1324	2257
2550	4197	2673	1615	4183	1705	2495	2003	1324	2257
2548	4189	2673	1615	4183	1704	2495	2003	1323	2257
2547	4188	2662	1615	4182	1702	2493	2003	1323	2254
2546	4183	2662	1612	4182	1698	2486	2003	1323	2254
2541	4181	2662	1612	4181	1697	2486	2003	1323	2254
2541	4181	2662	1611	4179	1695	2479	2003	1321	2253
2540	4176	2662	1611	4179	1694	2477	2003	1321	2252
2539	4171	2657	1610	4179	1691	2477	2001	1310	2249
2519	4163	2657	1610	4173	1689	2472	2001	1310	2247
2510	4160	2657	1610	4173	1682	2472	2001	1309	2247
2504	4152	2657	1610	4160	1681	2471	2001	1309	2245
2503	4132	2657	1601	4148	1680	2469	2001	1306	2245
2500	4132	2657	1601	4148	1677	2465	2001	1306	2241
2500	4107	2657	1600	4148	1675	2465	2001	1305	2241
2486	4097	2657	1600	4143	1672	2458	1997	1305	2240
2481	4071	2657	1599	4138	1668	2456	1997	1304	2239
2472	4065	2656	1599	4138	1665	2454	1997	1304	2239
2468	4059	2656	1598	4136	1664	2444	1997	1299	2238
2465	4057	2656	1598	4136	1662	2444	1997	1299	2236
2460	4052	2656	1597	4128	1660	2442	1997	1297	2236
2453	4049	2654	1597	4128	1657	2442	1997	1297	2234
2452	4049	2654	1595	4126	1650	2430	1997	1293	2231
2449	4040	2654	1595	4126	1646	2428	1993	1293	2231
2442	4029	2654	1593	4120	1645	2424	1993	1293	2230
2437	4023	2654	1593	4120	1641	2423	1993	1293	2227
2434	4007	2652	1582	4116	1636	2413	1993	1291	2227
2431	3992	2652	1582	4116	1635	2410	1993	1291	2227
2429	3984	2652	1581	4114	1635	2408	1993	1290	2226
2428	3979	2652	1581	4114	1632	2407	1993	1290	2225
2427	3979	2652	1581	4110	1630	2405	1976	1288	2224
2421	3972	2647	1581	4110	1629	2403	1976	1288	2223
2419	3964	2647	1576	4106	1627	2398	1976	1287	2223
2413	3964	2647	1576	4105	1623	2398	1976	1287	2222
2411	3960	2647	1572	4105	1621	2396	1976	1281	2222
2411	3952	2647	1572	4097	1614	2394	1976	1281	2222
2411	3952	2643	1568	4096	1613	2391	1976	1274	2221
2410	3950	2643	1568	4096	1609	2389	1976	1274	2219
2404	3950	2643	1562	4086	1608	2389	1975	1273	2219
2403	3950	2643	1562	4082	1608	2380	1975	1273	2218
2402	3944	2637	1561	4082	1606	2374	1975	1273	2217
2400	3944	2637	1561	4072	1605	2373	1975	1273	2216
2397	3944	2637	1558	4072	1604	2366	1975	1273	2215
2397	3942	2637	1558	4071	1603	2363	1975	1273	2215
2394	3939	2637	1558	4071	1599	2357	1975	1271	2214
2392	3934	2632	1558	4071	1598	2353	1972	1271	2214
2392	3930	2632	1557	4067	1598	2352	1972	1268	2211
2392	3930	2632	1557	4066	1597	2352	1972	1268	2211
2391	3925	2632	1554	4066	1595	2347	1972	1268	2211
2389	3923	2632	1554	4061	1595	2345	1972	1268	2211
2388	3915	2630	1552	4061	1593	2345	1972	1266	2208
2388	3906	2630	1552	4061	1592	2342	1972	1266	2208
2380	3896	2630	1547	4061	1592	2342	1971	1266	2208
2378	3893	2630	1547	4061	1591	2336	1971	1266	2208
2378	3889	2630	1543	4058	1590	2334	1971	1265	2207
2368	3889	2621	1543	4056	1585	2332	1971	1265	2206
2366	3887	2621	1542	4054	1585	2329	1971	1264	2202
2361	3877	2621	1542	4054	1585	2320	1971	1264	2201
2358	3876	2621	1542	4050	1583	2317	1971	1261	2201
2354	3849	2621	1542	4050	1583	2317	1961	1261	2200
2354	3839	2615	1539	4046	1576	2312	1961	1256	2199
2348	3839	2615	1539	4046	1575	2310	1961	1256	2199
2348	3835	2615	1538	4036	1574	2308	1961	1251	2197
2348	3826	2615	1538	4036	1572	2303	1961	1251	2194
2347	3826	2566	1538	4034	1572	2301	1961	1248	2194
2346	3820	2566	1538	4023	1568	2299	1961	1248	2193
2341	3820	2566	1536	4023	1562	2299	1908	1241	2193
2341	3816	2566	1536	4018	1558	2299	1908	1241	2192
2340	3814	2566	1529	4016	1557	2293	1908	1239	2192
2338	3813	2565	1529	4016	1553	2292	1908	1239	2191
2333	3798	2565	1527	4015	1548	2292	1908	1237	2191
2326	3797	2565	1527	4015	1542	2288	1908	1237	2190
2323	3781	2565	1525	4012	1538	2288	1908	1237	2189
2323	3780	2564	1525	4012	1537	2285	1905	1237	2189
2314	3766	2564	1524	4010	1537	2278	1905	1235	2187
2313	3766	2564	1524	4010	1533	2275	1905	1235	2186
2310	3761	2564	1516	4004	1530	2271	1905	1234	2186
2308	3759	2559	1516	3997	1528	2269	1905	1234	2185
2307	3756	2559	1515	3997	1528	2267	1905	1233	2177
2307	3730	2559	1515	3992	1528	2265	1905	1233	2176
2305	3730	2559	1514	3992	1526	2260	1895	1231	2175
2305	3730	2559	1514	3992	1524	2260	1895	1231	2175
2303	3722	2555	1513	3986	1520	2259	1895	1229	2175
2302	3717	2555	1513	3985	1518	2259	1895	1229	2174
2302	3715	2555	1512	3985	1516	2256	1895	1225	2174
2300	3712	2555	1512	3985	1516	2256	1895	1225	2173
2299	3709	2552	1511	3980	1515	2255	1895	1225	2173
2296	3705	2552	1511	3968	1515	2255	1893	1225	2173
2291	3702	2552	1509	3968	1514	2253	1893	1224	2172
2289	3690	2552	1509	3965	1514	2250	1893	1224	2172
2288	3687	2552	1507	3965	1514	2248	1893	1223	2170
2287	3686	2551	1507	3962	1513	2248	1893	1223	2168
2287	3682	2551	1499	3962	1512	2246	1893	1222	2167
2283	3658	2551	1499	3961	1512	2246	1893	1222	2165
2283	3654	2551	1486	3957	1512	2241	1881	1221	2165
2283	3638	2551	1486	3957	1511	2241	1881	1221	2165
2283	3632	2550	1485	3951	1510	2241	1881	1220	2165
2281	3630	2550	1485	3951	1509	2238	1881	1220	2164
2281	3629	2550	1484	3947	1507	2236	1881	1220	2164
2276	3629	2550	1484	3947	1504	2236	1881	1220	2164
2276	3629	2550	1483	3944	1500	2233	1881	1220	2162
2273	3624	2549	1483	3944	1500	2233	1881	1220	2162
2271	3620	2549	1482	3943	1500	2226	1874	1218	2162
2271	3610	2549	1482	3940	1499	2216	1874	1218	2161
2267	3602	2549	1482	3940	1498	2216	1874	1217	2161
2261	3583	2541	1482	3938	1497	2209	1874	1217	2161
2259	3578	2541	1478	3938	1497	2204	1874	1216	2160
2254	3578	2541	1478	3931	1496	2199	1874	1216	2160
2253	3577	2541	1478	3931	1494	2199	1874	1215	2159
2248	3572	2541	1478	3928	1494	2197	1870	1215	2159
2245	3570	2537	1478	3928	1493	2192	1870	1209	2158
2245	3570	2537	1478	3927	1489	2190	1870	1209	2157
2241	3570	2537	1477	3920	1486	2187	1870	1208	2156
2240	3569	2537	1477	3920	1485	2187	1870	1208	2156
2238	3568	2537	1474	3917	1484	2181	1870	1206	2154
2237	3560	2535	1474	3917	1484	2178	1870	1206	2153
2237	3553	2535	1473	3916	1484	2178	1846	1201	2152
2234	3551	2535	1473	3916	1481	2177	1846	1201	2152
2232	3541	2535	1471	3915	1479	2174	1846	1200	2151
2232	3541	2535	1471	3915	1478	2168	1846	1200	2151
2225	3538	2531	1470	3911	1476	2164	1846	1198	2149
2223	3538	2531	1470	3911	1476	2160	1846	1198	2148
2222	3528	2531	1467	3900	1476	2160	1846	1195	2148
2220	3522	2531	1467	3899	1472	2158	1840	1195	2147
2219	3514	2531	1465	3899	1470	2158	1840	1195	2146
2213	3514	2531	1465	3896	1470	2156	1840	1195	2144
2210	3512	2531	1462	3886	1470	2156	1840	1192	2142
2210	3507	2531	1462	3886	1470	2153	1840	1192	2141
2208	3507	2531	1462	3883	1469	2148	1840	1186	2141
2203	3496	2529	1462	3883	1468	2146	1840	1186	2141
2201	3492	2529	1458	3873	1467	2143	1840	1185	2141
2196	3492	2529	1458	3873	1467	2141	1837	1185	2141
2192	3487	2529	1457	3873	1466	2140	1837	1182	2140
2192	3486	2529	1457	3873	1464	2137	1837	1182	2140
2192	3481	2523	1457	3872	1462	2137	1837	1178	2140
2191	3481	2523	1457	3872	1462	2135	1837	1178	2140
2191	3481	2523	1450	3870	1460	2135	1837	1177	2139
2191	3476	2523	1450	3870	1458	2135	1837	1177	2138
2190	3465	2523	1450	3865	1456	2132	1837	1175	2138
2187	3462	2517	1450	3865	1455	2129	1821	1175	2138
2186	3462	2517	1447	3863	1454	2128	1821	1169	2138
2186	3447	2517	1447	3855	1453	2128	1821	1169	2138
2185	3442	2517	1444	3855	1453	2125	1821	1167	2138
2185	3434	2517	1444	3855	1451	2120	1821	1167	2138
2183	3428	2516	1442	3848	1450	2106	1821	1162	2138
2182	3424	2516	1442	3846	1449	2106	1821	1162	2137
2181	3424	2516	1440	3846	1447	2104	1817	1156	2137
2180	3420	2516	1440	3844	1445	2101	1817	1156	2136
2179	3420	2516	1438	3839	1445	2100	1817	1152	2136
2177	3417	2516	1438	3839	1444	2098	1817	1152	2136
2175	3417	2516	1434	3837	1444	2098	1817	1150	2135
2174	3411	2516	1434	3837	1443	2098	1817	1150	2134
2172	3407	2516	1430	3837	1443	2097	1817	1149	2133
2172	3406	2516	1430	3837	1442	2096	1802	1149	2133
2170	3405	2515	1426	3834	1442	2095	1802	1149	2133
2168	3405	2515	1426	3834	1440	2095	1802	1149	2133
2163	3405	2515	1426	3834	1439	2091	1802	1148	2132
2161	3404	2515	1426	3833	1437	2087	1802	1148	2132
2161	3400	2515	1425	3833	1436	2083	1802	1148	2132
2160	3396	2515	1425	3829	1433	2080	1802	1148	2131
2159	3396	2515	1423	3829	1432	2076	1802	1146	2131
2158	3391	2515	1423	3824	1427	2076	1794	1146	2130
2157	3376	2515	1421	3824	1426	2073	1794	1145	2128
2154	3375	2515	1421	3817	1425	2069	1794	1145	2127
2154	3371	2510	1415	3809	1424	2067	1794	1145	2127
2150	3371	2510	1415	3809	1419	2066	1794	1145	2127
2149	3361	2510	1413	3807	1419	2065	1794	1143	2126
2149	3357	2510	1413	3806	1414	2062	1794	1143	2126
2145	3357	2510	1410	3806	1414	2058	1794	1142	2125
2144	3355	2502	1410	3806	1412	2053	1789	1142	2125
2143	3354	2502	1410	3806	1411	2047	1789	1141	2123
2142	3349	2502	1410	3804	1410	2046	1789	1141	2123
2142	3349	2502	1409	3804	1408	2044	1789	1140	2122
2141	3343	2502	1409	3804	1406	2041	1789	1140	2120
2140	3329	2500	1405	3804	1405	2040	1789	1137	2120
2139	3329	2500	1405	3802	1400	2039	1789	1137	2118
2137	3318	2500	1403	3802	1400	2033	1777	1134	2117
2136	3310	2500	1403	3799	1399	2032	1777	1134	2116
2133	3309	2500	1394	3799	1398	2029	1777	1132	2116
2132	3309	2489	1394	3795	1398	2029	1777	1132	2115
2132	3299	2489	1392	3794	1397	2028	1777	1130	2115
2131	3299	2489	1392	3791	1393	2027	1777	1130	2112
2131	3291	2489	1389	3791	1392	2025	1777	1130	2112
2126	3290	2489	1389	3783	1391	2025	1777	1130	2110
2123	3290	2489	1387	3783	1390	2019	1767	1130	2109
2121	3288	2489	1387	3773	1390	2015	1767	1130	2109
2119	3274	2489	1387	3765	1388	2012	1767	1128	2109
2119	3272	2489	1387	3765	1386	2012	1767	1128	2108
2118	3270	2483	1386	3765	1386	2009	1767	1123	2107
2116	3257	2483	1386	3761	1385	2003	1767	1123	2106
2114	3249	2483	1385	3760	1384	2003	1767	1121	2106
2112	3249	2483	1385	3760	1383	2003	1766	1121	2106
2110	3245	2477	1385	3753	1382	2001	1766	1119	2106
2110	3238	2477	1385	3753	1382	2000	1766	1119	2105
2106	3238	2477	1384	3753	1381	1995	1766	1116	2104
2104	3237	2477	1384	3750	1376	1982	1766	1116	2099
2103	3235	2473	1382	3750	1374	1974	1766	1113	2099
2101	3231	2473	1382	3747	1373	1973	1766	1113	2097
2100	3223	2473	1380	3747	1372	1966	1766	1111	2096
2097	3221	2473	1380	3744	1370	1965	1760	1111	2095
2096	3221	2473	1379	3743	1370	1965	1760	1110	2095
2094	3218	2458	1379	3742	1370	1964	1760	1110	2095
2092	3217	2458	1379	3742	1368	1963	1760	1108	2093
2088	3213	2458	1379	3737	1367	1961	1760	1108	2092
2088	3202	2458	1371	3737	1365	1961	1760	1108	2092
2085	3193	2454	1371	3733	1365	1956	1760	1108	2092
2080	3193	2454	1370	3733	1365	1956	1759	1108	2092
2080	3190	2454	1370	3730	1365	1953	1759	1108	2091
2077	3190	2454	1367	3730	1365	1948	1759	1096	2090
2077	3187	2454	1367	3730	1364	1946	1759	1096	2087
2075	3186	2452	1366	3729	1363	1945	1759	1096	2086
2073	3180	2452	1366	3729	1361	1944	1759	1096	2086
2073	3178	2452	1365	3724	1361	1943	1759	1095	2084
2070	3169	2452	1365	3724	1360	1943	1759	1095	2084
2066	3167	2452	1364	3723	1358	1941	1757	1095	2084
2063	3164	2438	1364	3720	1357	1940	1757	1095	2084
2063	3163	2438	1364	3720	1357	1939	1757	1092	2083
2061	3160	2438	1364	3716	1355	1931	1757	1092	2083
2060	3159	2438	1361	3716	1355	1930	1757	1087	2081
2058	3158	2430	1361	3711	1354	1925	1757	1087	2081
2057	3158	2430	1360	3711	1354	1925	1757	1084	2080
2057	3153	2430	1360	3700	1353	1919	1757	1084	2080
2053	3149	2430	1355	3700	1352	1919	1747	1082	2078
2052	3149	2413	1355	3696	1349	1919	1747	1082	2077
2048	3147	2413	1354	3696	1349	1914	1747	1081	2076
2046	3135	2413	1354	3692	1348	1914	1747	1081	2076
2046	3134	2413	1351	3692	1346	1913	1747	1077	2075
2046	3116	2413	1351	3688	1346	1907	1747	1077	2074
2044	3112	2405	1350	3688	1343	1905	1747	1070	2074
2043	3087	2405	1350	3687	1342	1904	1747	1070	2074
2042	3087	2405	1350	3680	1341	1903	1740	1068	2072
2041	3086	2405	1350	3680	1340	1901	1740	1068	2071
2039	3084	2405	1350	3680	1335	1901	1740	1067	2068
2037	3083	2404	1350	3680	1334	1901	1740	1067	2068
2033	3083	2404	1346	3677	1334	1900	1740	1065	2068
2031	3080	2404	1346	3677	1334	1900	1740	1065	2067
2029	3075	2404	1345	3675	1333	1898	1740	1063	2067
2029	3075	2404	1345	3675	1332	1898	1734	1063	2066
2025	3066	2400	1344	3668	1332	1898	1734	1062	2066
2023	3055	2400	1344	3668	1331	1894	1734	1062	2065
2022	3053	2400	1343	3663	1331	1893	1734	1057	2064
2022	3051	2400	1343	3663	1328	1891	1734	1057	2063
2020	3048	2400	1342	3662	1328	1889	1734	1056	2063
2019	3043	2393	1342	3662	1327	1879	1734	1056	2063
2019	3042	2393	1340	3654	1327	1879	1734	1054	2057
2017	3042	2393	1340	3651	1326	1879	1717	1054	2057
2016	3040	2393	1335	3651	1326	1877	1717	1053	2057
2015	3032	2393	1335	3650	1323	1876	1717	1053	2055
2014	3032	2391	1332	3650	1323	1869	1717	1046	2054
2013	3028	2391	1332	3642	1323	1868	1717	1046	2053
2009	3018	2391	1332	3642	1322	1868	1717	1045	2052
2008	3011	2391	1332	3636	1321	1866	1717	1045	2051
2008	3011	2382	1331	3636	1320	1866	1717	1043	2047
2007	3004	2382	1331	3634	1320	1864	1715	1043	2045
2007	3004	2382	1330	3634	1319	1854	1715	1043	2043
2005	2990	2382	1330	3634	1319	1853	1715	1043	2043
2002	2974	2382	1329	3623	1318	1852	1715	1039	2043
2001	2974	2381	1329	3623	1317	1852	1715	1039	2043
2001	2972	2381	1326	3619	1317	1850	1715	1038	2042
1998	2962	2381	1326	3619	1316	1846	1715	1038	2040
1994	2959	2381	1325	3617	1316	1843	1715	1038	2037
1993	2945	2380	1325	3617	1315	1842	1714	1038	2037
1990	2941	2380	1325	3608	1315	1841	1714	1037	2037
1989	2938	2380	1325	3608	1313	1841	1714	1037	2037
1989	2933	2380	1325	3604	1312	1838	1714	1036	2036
1989	2932	2380	1325	3603	1311	1837	1714	1036	2033
1986	2930	2377	1318	3603	1310	1834	1714	1036	2033
1984	2928	2377	1318	3599	1309	1834	1714	1036	2033
1983	2903	2377	1318	3599	1309	1834	1699	1035	2033
1982	2903	2377	1318	3598	1309	1831	1699	1035	2032
1981	2902	2377	1317	3598	1306	1830	1699	1035	2032
1980	2901	2366	1317	3597	1306	1829	1699	1035	2032
1979	2898	2366	1316	3597	1304	1829	1699	1033	2032
1977	2883	2366	1316	3593	1301	1821	1699	1033	2031
1977	2882	2366	1315	3593	1301	1818	1699	1032	2030
1977	2882	2366	1315	3581	1300	1816	1699	1032	2029
1976	2880	2363	1315	3581	1298	1812	1699	1031	2028
1976	2871	2363	1314	3576	1297	1807	1699	1031	2028
1976	2867	2363	1314	3576	1297	1804	1699	1030	2028
1976	2866	2363	1313	3574	1297	1803	1699	1030	2027
1975	2859	2363	1312	3574	1297	1800	1699	1029	2026
1975	2859	2361	1312	3571	1293	1797	1699	1029	2025
1973	2854	2361	1312	3571	1293	1797	1699	1029	2025
1972	2848	2361	1312	3571	1292	1796	1699	1029	2024
1971	2841	2361	1310	3571	1291	1794	1698	1024	2022
1971	2839	2361	1310	3563	1291	1789	1698	1024	2021
1970	2838	2360	1300	3561	1290	1789	1698	1024	2021
1968	2823	2360	1300	3559	1289	1789	1698	1024	2020
1967	2821	2360	1298	3559	1288	1789	1698	1023	2018
1962	2820	2360	1298	3555	1287	1783	1698	1023	2018
1962	2820	2360	1296	3555	1287	1782	1698	1023	2017
1962	2819	2348	1296	3548	1286	1782	1689	1023	2017
1961	2815	2348	1295	3548	1286	1779	1689	1022	2017
1958	2814	2348	1295	3542	1285	1778	1689	1022	2017
1958	2814	2348	1294	3539	1285	1773	1689	1022	2017
1957	2813	2332	1294	3539	1284	1769	1689	1022	2015
1950	2810	2332	1291	3537	1280	1768	1689	1021	2015
1949	2806	2332	1289	3537	1279	1767	1689	1021	2014
1949	2806	2332	1289	3534	1278	1764	1688	1021	2014
1948	2806	2332	1288	3532	1278	1764	1688	1021	2013
1943	2806	2324	1288	3527	1278	1763	1688	1020	2013
1943	2804	2324	1285	3526	1277	1759	1688	1020	2012
1942	2797	2324	1285	3526	1276	1757	1688	1019	2012
1942	2794	2324	1284	3518	1275	1754	1688	1019	2010
1941	2794	2324	1283	3518	1275	1754	1688	1019	2010
1940	2787	2323	1283	3518	1274	1753	1688	1019	2008
1940	2780	2323	1283	3516	1274	1752	1684	1018	2008
1940	2768	2323	1283	3507	1274	1750	1684	1018	2008
1940	2759	2323	1281	3505	1273	1747	1684	1016	2007
1938	2756	2323	1281	3505	1273	1747	1684	1016	2005
1936	2744	2323	1280	3499	1272	1746	1684	1016	2005
1936	2739	2323	1279	3499	1272	1746	1684	1016	2005
1935	2734	2323	1279	3492	1270	1741	1684	1015	2005
1933	2728	2323	1276	3492	1270	1738	1684	1015	2005
1932	2728	2321	1274	3490	1268	1738	1676	1015	2005
1932	2728	2321	1274	3490	1267	1735	1676	1015	2003
1932	2728	2321	1273	3490	1267	1734	1676	1011	2003
1932	2723	2321	1273	3485	1264	1729	1676	1011	2002
1927	2723	2313	1273	3485	1263	1728	1676	1008	2002
1926	2721	2313	1273	3484	1262	1728	1676	1008	2002
1925	2721	2313	1273	3481	1262	1727	1676	1007	2001
1924	2717	2313	1271	3481	1262	1722	1676	1007	2001
1924	2715	2313	1267	3481	1261	1720	1668	1006	2000
1922	2713	2305	1267	3480	1259	1717	1668	1006	1998
1922	2713	2305	1266	3480	1258	1715	1668	1005	1998
1921	2712	2305	1266	3477	1256	1713	1668	1005	1998
1920	2701	2305	1265	3477	1254	1712	1668	1004	1995
1917	2700	2305	1265	3476	1254	1709	1668	1004	1993
1917	2682	2277	1265	3476	1253	1709	1668	1003	1991
1916	2671	2277	1264	3471	1252	1707	1668	1003	1991
1915	2671	2277	1263	3469	1252	1706	1667	1002	1991
1913	2670	2277	1263	3469	1250	1706	1667	1002	1990
1911	2655	2277	1262	3464	1249	1702	1667	999	1990
1911	2655	2275	1260	3464	1249	1700	1667	999	1988
1910	2653	2275	1260	3449	1249	1699	1667	997	1988
1909	2641	2275	1260	3449	1245	1696	1667	997	1983
1909	2638	2275	1260	3438	1244	1695	1667	994	1983
1908	2631	2275	1259	3438	1243	1693	1641	994	1982
1907	2603	2265	1259	3438	1243	1691	1641	993	1982
1906	2593	2265	1259	3438	1242	1683	1641	993	1982
1906	2593	2265	1259	3432	1242	1678	1641	993	1981
1905	2592	2265	1259	3432	1239	1677	1641	993	1981
1904	2591	2265	1258	3428	1239	1675	1641	992	1979
1903	2591	2253	1256	3421	1239	1674	1641	992	1979
1902	2590	2253	1256	3421	1237	1671	1635	991	1979
1902	2590	2253	1255	3421	1237	1671	1635	991	1978
1902	2583	2253	1255	3421	1234	1668	1635	991	1977
1900	2569	2253	1247	3420	1233	1668	1635	991	1976
1899	2565	2234	1247	3397	1231	1667	1635	990	1976
1899	2564	2234	1247	3389	1231	1658	1635	990	1976
1897	2563	2234	1246	3389	1230	1658	1635	990	1971
1892	2559	2234	1246	3375	1230	1656	1631	990	1971
1890	2558	2234	1245	3375	1230	1655	1631	987	1971
1889	2556	2225	1245	3352	1230	1648	1631	987	1971
1887	2549	2225	1245	3351	1229	1643	1631	987	1971
1887	2548	2225	1244	3351	1229	1643	1631	987	1970
1886	2548	2225	1241	3349	1227	1642	1631	987	1969
1883	2544	2225	1239	3349	1225	1641	1631	987	1964
1881	2543	2224	1238	3337	1225	1641	1618	984	1963
1881	2539	2224	1238	3337	1225	1634	1618	984	1963
1880	2539	2224	1235	3334	1221	1634	1618	983	1963
1880	2535	2224	1233	3334	1221	1629	1618	983	1962
1877	2534	2224	1230	3333	1220	1623	1618	976	1961
1874	2530	2220	1229	3333	1216	1621	1618	976	1961
1873	2523	2220	1229	3333	1214	1620	1618	974	1960
1871	2521	2220	1227	3333	1213	1620	1614	974	1960
1870	2515	2220	1226	3322	1212	1618	1614	974	1960
1870	2513	2216	1219	3321	1212	1617	1614	974	1958
1869	2508	2216	1219	3321	1211	1616	1614	973	1958
1868	2505	2216	1218	3306	1210	1614	1614	973	1956
1867	2503	2216	1218	3306	1209	1611	1614	972	1956
1865	2502	2216	1217	3303	1209	1611	1614	972	1954
1864	2499	2205	1217	3303	1209	1607	1602	972	1953
1863	2489	2205	1211	3291	1208	1605	1602	972	1952
1863	2484	2205	1210	3291	1208	1605	1602	971	1952
1863	2484	2205	1210	3283	1206	1602	1602	971	1951
1861	2481	2205	1209	3283	1205	1601	1602	966	1949
1861	2475	2203	1208	3271	1204	1596	1602	966	1948
1860	2474	2203	1208	3271	1204	1586	1602	965	1945
1860	2473	2203	1198	3267	1203	1585	1602	965	1945
1859	2473	2203	1198	3267	1202	1581	1602	961	1945
1859	2459	2203	1195	3267	1202	1574	1602	961	1943
1858	2452	2198	1193	3251	1201	1562	1602	960	1941
1858	2451	2198	1193	3251	1200	1562	1602	960	1941
1857	2450	2198	1192	3249	1198	1561	1602	960	1939
1855	2447	2198	1190	3249	1197	1560	1602	960	1937
1853	2446	2198	1190	3245	1197	1560	1602	957	1936
1853	2443	2190	1187	3245	1196	1558	1602	957	1931
1851	2443	2190	1187	3244	1196	1558	1589	956	1931
1850	2432	2190	1187	3244	1196	1548	1589	956	1931
1850	2432	2190	1186	3231	1195	1546	1589	953	1931
1848	2410	2189	1186	3231	1195	1542	1589	953	1930
1848	2407	2189	1186	3221	1194	1539	1589	953	1930
1846	2407	2189	1185	3221	1194	1539	1589	953	1930
1844	2406	2189	1183	3216	1194	1538	1589	948	1929
1844	2406	2189	1182	3216	1194	1537	1589	948	1929
1844	2400	2171	1182	3194	1191	1535	1586	946	1929
1843	2391	2171	1182	3183	1190	1535	1586	946	1929
1843	2386	2171	1182	3183	1188	1528	1586	941	1929
1842	2379	2171	1177	3178	1187	1521	1586	941	1928
1842	2378	2171	1174	3178	1186	1520	1586	941	1928
1841	2378	2168	1173	3177	1186	1515	1586	941	1926
1841	2377	2168	1173	3177	1185	1514	1586	938	1926
1840	2377	2168	1172	3173	1185	1513	1586	938	1921
1840	2374	2168	1172	3173	1183	1513	1581	934	1921
1839	2369	2168	1171	3150	1183	1512	1581	934	1920
1839	2344	2155	1171	3142	1181	1512	1581	933	1919
1837	2341	2155	1169	3142	1180	1510	1581	933	1919
1837	2341	2155	1169	3137	1180	1506	1581	931	1918
1835	2337	2155	1169	3137	1179	1504	1581	931	1918
1834	2337	2155	1169	3132	1177	1503	1581	930	1917
1831	2327	2145	1168	3122	1175	1496	1581	930	1915
1829	2325	2145	1168	3102	1175	1493	1578	930	1914
1829	2325	2145	1167	3099	1174	1493	1578	930	1912
1828	2324	2145	1165	3099	1174	1490	1578	929	1911
1825	2316	2145	1162	3095	1172	1487	1578	929	1910
1821	2316	2134	1162	3073	1171	1487	1578	926	1908
1819	2305	2134	1161	3073	1171	1486	1578	926	1908
1819	2300	2134	1160	3053	1170	1485	1578	926	1907
1818	2295	2134	1160	3052	1168	1484	1575	926	1907
1817	2293	2134	1160	3052	1167	1480	1575	925	1905
1817	2293	2132	1159	3047	1167	1479	1575	925	1905
1817	2292	2132	1157	3047	1164	1473	1575	923	1905
1816	2290	2132	1156	3026	1163	1473	1575	923	1903
1813	2285	2132	1156	3026	1162	1466	1575	920	1903
1813	2285	2112	1156	3006	1162	1463	1575	920	1903
1813	2275	2112	1154	3006	1161	1463	1575	919	1900
1812	2274	2112	1153	2972	1161	1463	1575	919	1900
1811	2274	2112	1150	2972	1160	1463	1575	917	1898
1810	2267	2104	1147	2964	1159	1463	1575	917	1897
1809	2264	2104	1145	2964	1158	1459	1575	916	1897
1809	2252	2104	1144	2947	1158	1459	1575	916	1896
1808	2248	2104	1141	2947	1157	1457	1575	911	1895
1808	2248	2104	1140	2937	1156	1456	1575	911	1893
1807	2239	2103	1139	2937	1156	1456	1563	907	1893
1804	2228	2103	1139	2937	1156	1454	1563	907	1893
1804	2228	2103	1138	2906	1154	1453	1563	905	1891
1803	2216	2103	1137	2906	1154	1451	1563	905	1891
1803	2204	2103	1136	2865	1153	1448	1563	902	1889
1799	2204	2097	1133	2865	1153	1445	1563	902	1886
1798	2204	2097	1133	2848	1152	1443	1563	901	1886
1797	2198	2097	1133	2848	1148	1443	1563	901	1885
1797	2192	2097	1129	2837	1147	1442	1541	900	1884
1796	2187	2097	1129	2837	1146	1440	1541	900	1882
1796	2183	2085	1126	2831	1146	1438	1541	897	1880
1795	2176	2085	1124	2828	1145	1435	1541	897	1880
1793	2174	2085	1123	2828	1144	1435	1541	897	1878
1792	2172	2085	1118	2802	1144	1433	1541	897	1878
1792	2172	2085	1117	2802	1144	1433	1541	895	1878
1791	2161	2083	1116	2721	1142	1432	1541	895	1877
1790	2159	2083	1114	2721	1142	1431	1526	895	1876
1790	2147	2083	1113	2705	1141	1430	1526	895	1876
1788	2147	2083	1113	2705	1141	1430	1526	894	1876
1784	2142	2083	1112	2691	1139	1430	1526	894	1875
1784	2140	2073	1110	2648	1137	1425	1526	890	1873
1784	2140	2073	1108	2648	1137	1424	1526	890	1873
1783	2140	2073	1108	2627	1136	1422	1526	890	1873
1781	2138	2073	1107	2595	1136	1420	1526	890	1868
1780	2136	2073	1103	2595	1134	1419	1506	888	1868
1780	2133	2072	1103	2575	1133	1416	1506	888	1868
1780	2126	2072	1101	2543	1133	1413	1506	886	1868
1780	2117	2072	1098	2543	1132	1412	1506	886	1868
1779	2112	2072	1093	2492	1131	1408	1506	886	1867
1778	2112	2072	1091	2492	1130	1406	1506	886	1866
1777	2112	2070	1089	2468	1130	1401	1506	883	1865
1777	2104	2070	1088	2459	1129	1398	1506	883	1863
1777	2104	2070	1085	2459	1129	1398	1502	883	1861
1775	2101	2070	1084	2443	1127	1394	1502	883	1855
1775	2098	2070	1084	2433	1126	1394	1502	883	1853
1775	2094	2049	1083	2433	1125	1392	1502	883	1853
1774	2091	2049	1082	2414	1125	1373	1502	880	1849
1773	2085	2049	1082	2329	1125	1373	1502	880	1845
1773	2066	2049	1081	2303	1125	1373	1502	877	1843
1771	2057	2049	1079	2159	1124	1372	1502	877	1842
1770	2054	2027	1076	2159	1123	1368	1487	875	1842
1767	2054	2027	1074	2005	1120	1362	1487	875	1840
1767	2049	2027	1072	1998	1120	1359	1487	874	1840
1766	2038	2027	1070	1994	1120	1355	1487	874	1840
1765	2038	2027	1066	1994	1120	1349	1487	873	1840
1764	2038	2022	1064	1967	1119	1345	1487	873	1840
1764	2038	2022	1056	1967	1119	1340	1487	870	1838
1763	2031	2022	1055	1967	1118	1336	1487	870	1838
1763	2028	2022	1055	1947	1115	1333	1464	868	1835
1761	2028	2022	1054	1946	1114	1331	1464	868	1834
1760	2028	2020	1053	1946	1114	1329	1464	868	1834
1759	2022	2020	1053	1940	1114	1329	1464	868	1832
1759	2017	2020	1053	1940	1114	1327	1464	867	1832
1756	2017	2020	1051	1940	1113	1322	1464	867	1831
1756	2016	2020	1051	1915	1112	1322	1464	866	1828
1756	2012	1999	1048	1915	1110	1320	1464	866	1827
1756	2005	1999	1048	1887	1109	1320	1461	865	1827
1754	2003	1999	1048	1887	1104	1318	1461	865	1825
1754	2001	1999	1046	1803	1103	1313	1461	858	1825
1751	1996	1999	1043	1803	1103	1310	1461	858	1824
1751	1993	1997	1042	1725	1103	1308	1461	857	1823
1751	1982	1997	1041	1725	1102	1308	1461	857	1822
1751	1981	1997	1041	1683	1101	1304	1461	853	1817
1751	1977	1997	1039	1680	1101	1298	1428	853	1815
1750	1960	1997	1035	1680	1101	1297	1428	852	1813
1749	1938	1972	1034	1670	1100	1295	1428	852	1813
1749	1938	1972	1029	1670	1099	1286	1428	852	1809
1748	1930	1972	1028	1643	1097	1284	1428	852	1805
1748	1930	1972	1028	1643	1096	1277	1428	851	1803
1748	1929	1972	1027	1614	1096	1274	1428	851	1803
1747	1929	1961	1024	1614	1096	1273	1428	841	1802
1745	1921	1961	1021	1586	1095	1270	1416	841	1793
1745	1907	1961	1021	1586	1094	1267	1416	837	1792
1743	1905	1961	1015	1583	1093	1265	1416	837	1791
1743	1904	1961	1015	1537	1093	1262	1416	832	1791
1742	1898	1960	1012	1537	1092	1260	1416	832	1789
1741	1898	1960	1010	1533	1092	1259	1416	831	1788
1741	1897	1960	1006	1498	1089	1259	1416	831	1786
1741	1892	1960	1005	1473	1089	1255	1416	831	1786
1740	1891	1954	1005	1473	1088	1252	1394	831	1784
1739	1889	1954	1003	1471	1088	1250	1394	831	1782
1739	1889	1954	999	1471	1088	1249	1394	831	1780
1738	1889	1954	999	1432	1087	1248	1394	828	1780
1737	1873	1954	994	1422	1087	1248	1394	828	1778
1737	1870	1947	992	1422	1084	1248	1394	827	1778
1736	1870	1947	990	1421	1084	1246	1394	827	1778
1736	1865	1947	989	1412	1083	1246	1394	826	1777
1736	1865	1947	989	1412	1082	1244	1312	826	1774
1735	1863	1947	988	1410	1081	1242	1312	826	1774
1735	1860	1941	988	1371	1080	1242	1312	826	1773
1734	1858	1941	986	1358	1079	1241	1312	822	1767
1733	1855	1941	985	1344	1078	1236	1312	822	1767
1731	1855	1941	985	1344	1077	1236	1312	819	1766
1731	1849	1941	984	1333	1077	1232	1312	819	1765
1731	1845	1941	982	1333	1077	1232	1312	819	1764
1730	1845	1941	982	1308	1076	1228	1295	819	1764
1729	1838	1941	982	1294	1076	1225	1295	812	1763
1728	1836	1941	980	1261	1075	1218	1295	812	1761
1728	1833	1935	978	1261	1075	1215	1295	811	1756
1728	1830	1935	976	1246	1074	1215	1295	811	1755
1727	1823	1935	975	1222	1074	1215	1295	807	1755
1726	1813	1935	973	1222	1074	1214	1295	807	1755
1726	1812	1935	972	1214	1074	1214	1295	803	1753
1726	1812	1927	971	1214	1074	1214	1270	803	1753
1725	1811	1927	971	1212	1073	1214	1270	802	1750
1725	1811	1927	971	1212	1070	1213	1270	802	1750
1724	1809	1927	969	1203	1070	1213	1270	796	1748
1724	1807	1927	969	1203	1069	1211	1270	796	1745
1724	1807	1921	968	1188	1069	1197	1270	796	1740
1723	1805	1921	967	1184	1068	1197	1270	796	1739
1722	1805	1921	965	1162	1068	1194	1261	794	1739
1722	1792	1921	965	1162	1066	1185	1261	794	1738
1722	1792	1921	963	1147	1065	1183	1261	793	1736
1720	1782	1903	962	1147	1065	1179	1261	793	1735
1719	1782	1903	962	1142	1063	1179	1261	791	1733
1719	1774	1903	961	1142	1062	1178	1261	791	1733
1718	1774	1903	960	1131	1062	1178	1261	786	1727
1718	1769	1903	956	1131	1062	1178	1261	786	1727
1717	1769	1900	953	1128	1061	1174	1253	783	1727
1717	1768	1900	951	1128	1061	1174	1253	783	1727
1716	1766	1900	951	1119	1059	1171	1253	782	1726
1716	1764	1900	947	1119	1059	1170	1253	782	1726
1716	1764	1900	944	1088	1057	1169	1253	781	1725
1715	1744	1900	943	1088	1057	1167	1253	781	1719
1715	1744	1900	942	1068	1055	1165	1253	780	1717
1714	1742	1900	939	1063	1055	1162	1253	780	1717
1714	1737	1900	939	1063	1055	1160	1249	779	1716
1714	1736	1900	935	1038	1054	1158	1249	779	1716
1713	1727	1897	930	1038	1052	1153	1249	778	1716
1712	1721	1897	930	1034	1051	1148	1249	778	1716
1712	1718	1897	926	1031	1049	1141	1249	776	1712
1711	1711	1897	921	1031	1049	1141	1249	776	1711
1711	1711	1897	920	1001	1047	1140	1249	775	1706
1711	1706	1893	920	997	1046	1140	1249	775	1706
1710	1706	1893	915	988	1046	1124	1228	772	1701
1710	1706	1893	914	988	1044	1116	1228	772	1698
1710	1704	1893	912	985	1044	1115	1228	771	1690
1710	1703	1893	908	985	1044	1115	1228	771	1690
1710	1685	1887	906	983	1042	1113	1228	770	1684
1709	1683	1887	904	971	1041	1104	1228	770	1681
1709	1683	1887	902	953	1041	1091	1228	767	1677
1709	1681	1887	900	953	1040	1084	1214	767	1676
1707	1676	1887	896	947	1040	1082	1214	760	1676
1702	1675	1868	895	947	1039	1082	1214	760	1673
1701	1668	1868	895	943	1039	1077	1214	759	1662
1700	1655	1868	891	943	1038	1075	1214	759	1660
1698	1654	1868	891	936	1037	1075	1214	751	1659
1698	1647	1868	886	909	1035	1075	1214	751	1654
1697	1641	1846	884	909	1034	1074	1178	748	1654
1696	1631	1846	884	909	1033	1072	1178	748	1647
1696	1608	1846	880	909	1031	1058	1178	744	1638
1696	1607	1846	875	904	1031	1056	1178	744	1637
1696	1593	1846	875	904	1031	1051	1178	741	1629
1695	1593	1810	870	885	1031	1048	1178	741	1628
1695	1593	1810	870	885	1029	1044	1178	735	1617
1694	1593	1810	869	881	1028	1041	1177	735	1612
1693	1573	1810	868	881	1027	1034	1177	730	1612
1693	1572	1810	866	880	1026	1029	1177	730	1594
1692	1570	1802	857	880	1025	1029	1177	729	1582
1692	1564	1802	856	865	1025	1024	1177	729	1580
1688	1551	1802	856	865	1024	1023	1177	729	1571
1688	1544	1802	856	846	1023	1023	1177	729	1562
1686	1525	1802	855	846	1022	1017	1169	728	1562
1684	1524	1758	855	810	1021	1016	1169	728	1560
1683	1519	1758	854	810	1019	1015	1169	726	1546
1681	1516	1758	850	808	1017	1015	1169	726	1545
1680	1514	1758	845	808	1016	1007	1169	721	1519
1679	1506	1758	845	789	1016	1000	1169	721	1509
1678	1493	1755	839	789	1016	996	1169	719	1473
1678	1482	1755	839	779	1016	989	1169	719	1464
1677	1471	1755	837	779	1014	989	1163	717	1448
1677	1434	1755	836	743	1014	980	1163	717	1428
1677	1433	1755	835	743	1014	964	1163	716	1420
1676	1420	1744	835	723	1013	964	1163	716	1420
1676	1420	1744	833	723	1013	960	1163	714	1403
1675	1420	1744	831	692	1013	960	1163	714	1394
1675	1410	1744	830	692	1012	958	1163	706	1378
1673	1407	1744	830	687	1012	956	1163	706	1328
1673	1398	1737	830	683	1012	950	1157	703	1285
1673	1395	1737	829	682	1011	950	1157	703	1254
1672	1393	1737	826	682	1011	946	1157	700	1242
1672	1391	1737	824	671	1011	936	1157	700	1205
1670	1391	1669	820	665	1010	932	1157	700	1128
1669	1386	1669	820	665	1009	928	1157	700	981
1669	1374	1669	817	662	1009	927	1157	694	960
1668	1374	1669	814	652	1009	926	1151	694	930
1666	1373	1669	811	652	1009	925	1151	691	930
1666	1371	1647	811	646	1009	925	1151	691	914
1666	1371	1647	809	639	1008	915	1151	690	914
1666	1359	1647	808	639	1008	911	1151	690	907
1665	1348	1647	807	634	1007	900	1151	688	907
1665	1343	1647	806	634	1007	899	1151	688	861
1664	1341	1593	805	623	1006	891	1119	686	832
1664	1312	1593	803	604	1006	887	1119	686	803
1664	1301	1593	802	590	1006	880	1119	684	803
1663	1297	1593	802	580	1005	868	1119	684	801
1663	1297	1593	801	580	1004	865	1119	684	760
1662	1280	1584	793	576	1003	852	1119	684	725
1662	1279	1584	792	576	1002	835	1119	681	725
1661	1252	1584	790	536	1001	833	1097	681	723
1660	1246	1584	788	536	1001	825	1097	679	703
1659	1231	1584	784	530	1001	824	1097	679	701
1659	1213	1554	779	530	999	823	1097	675	693
1658	1213	1554	779	511	999	820	1097	675	691
1657	1202	1554	777	499	998	818	1097	675	665
1657	1202	1554	775	471	998	815	1097	675	662
1657	1197	1554	771	471	997	804	953	674	654
1657	1197	1355	769	443	996	792	953	674	639
1657	1191	1355	769	443	995	778	953	670	632
1657	1191	1355	768	428	994	776	953	670	630
1657	1187	1355	766	428	993	771	953	668	624
1656	1177	1355	763	410	992	767	953	668	605
1656	1174	1351	762	402	991	766	953	663	596
1656	1173	1351	759	402	990	766	953	663	596
1656	1161	1351	758	368	990	766	929	656	587
1655	1142	1351	756	343	989	740	929	656	560
1655	1120	1351	750	343	989	721	929	652	560
1654	1010	1254	750	337	988	720	929	652	553
1653	985	1254	748	329	987	709	929	647	546
1653	984	1254	748	329	987	703	929	647	533
1653	977	1254	739	325	986	688	929	644	509
1652	956	1254	734	321	986	681	929	644	503
1651	945	1157	733	320	986	680	874	643	501
1649	924	1157	730	314	985	655	874	643	495
1649	924	1157	729	314	984	643	874	637	494
1648	913	1157	724	313	984	640	874	637	488
1648	903	1120	723	313	984	621	874	634	481
1648	903	1120	722	307	983	609	874	634	463
1646	830	1120	721	307	983	596	874	632	462
1644	800	1120	716	293	982	596	867	632	461
1644	796	1120	715	271	981	596	867	632	461
1644	791	1115	711	271	981	591	867	632	454
1644	781	1115	706	265	980	588	867	629	452
1643	758	1115	705	265	980	582	867	629	440
1642	738	1115	702	247	980	533	867	624	434
1642	727	1058	701	247	979	524	867	624	408
1642	694	1058	694	232	978	508	867	621	390
1642	684	1058	692	232	978	482	835	621	378
1641	652	1058	683	224	976	459	835	621	354
1639	652	1058	681	220	975	450	835	621	318
1638	626	1055	680	220	975	227	835	620	298
1638	536	1055	678	217	974	169	835	620	298
