# Supplementary material for: Construction of the axolotl cell landscape using combinatorial hybridization sequencing at single-cell resolution
Source: Nat Commun. 2022 Jul 22;13:4228. doi: 10.1038/s41467-022-31879-z (PMC9307617; doi:10.1038/s41467-022-31879-z)
Supplement: Supplementary file 6 — Supplementary Dataset 3 [file 41467_2022_31879_MOESM6_ESM.xlsx]

## Sheet: Sheet1
		Neotenic axolotl tissues celltype annotation(19 organs, 459 subclusters)
NEO_Bladder	clusters	22
NEO_Bladder	1	NEO_bladder_Stromal cells_1
NEO_Bladder	2	NEO_bladder_Urothelial cells_1
NEO_Bladder	3	NEO_bladder_Basal cells_1
NEO_Bladder	4	NEO_bladder_Basal cells_2
NEO_Bladder	5	NEO_bladder_Urothelial cells_2
NEO_Bladder	6	NEO_bladder_Urothelial cells_3
NEO_Bladder	7	NEO_bladder_Superficial cells_1
NEO_Bladder	8	NEO_bladder_RP high cells
NEO_Bladder	9	NEO_bladder_Vascular endothelial cells_1
NEO_Bladder	10	NEO_bladder_Stromal cells_2
NEO_Bladder	11	NEO_bladder_Urothelial cells_4
NEO_Bladder	12	NEO_bladder_Macrophages
NEO_Bladder	13	NEO_bladder_T cells
NEO_Bladder	14	NEO_bladder_Erythroid cells
NEO_Bladder	15	NEO_bladder_Urothelial cells_5
NEO_Bladder	16	NEO_bladder_Superficial cells_2
NEO_Bladder	17	NEO_bladder_Myocytes
NEO_Bladder	18	NEO_bladder_B cells
NEO_Bladder	19	NEO_bladder_Vascular endothelial cells_2
NEO_Bladder	20	NEO_bladder_Smooth muscle cells
NEO_Bladder	21	NEO_bladder_Dendritic cells
NEO_Bladder	22	NEO_bladder_Mast cells
NEO_Brain	clusters	20
NEO_Brain	1	NEO_brain_Neurons
NEO_Brain	2	NEO_barin_Radial glial cells
NEO_Brain	3	NEO_brain_Epithelial cells_1
NEO_Brain	4	NEO_brain_Vascular endothelial cells
NEO_Brain	5	NEO_brain_Macrophages
NEO_Brain	6	NEO_brain_Stromal cells_Mfap5+
NEO_Brain	7	NEO_brain_Ependymal cells
NEO_Brain	8	NEO_brain_RP high cells
NEO_Brain	9	NEO_brain_Stromal cells
NEO_Brain	10	NEO_brain_Oligodendrocytes
NEO_Brain	11	NEO_brain_Epithelial cells_2
NEO_Brain	12	NEO_brain_Erythroid cells
NEO_Brain	13	NEO_brain_Epithelial cells_3
NEO_Brain	14	NEO_brain_Epithelial cells_4
NEO_Brain	15	NEO_brain_Neuroendocrine cells_1
NEO_Brain	16	NEO_brain_Microglias
NEO_Brain	17	NEO_brain_Myelinating oligodendrocytes
NEO_Brain	18	NEO_brain_Neuroendocrine cells_2
NEO_Brain	19	NEO_brain_Smooth muscle cells
NEO_Brain	20	NEO_brain_B cells
NEO_Cloaca	clusters	22
NEO_Cloacal	1	NEO_Cloacalchamber_Stromal cells_1
NEO_Cloacal	2	NEO_Cloacalchamber_Epithelial cells_1
NEO_Cloacal	3	NEO_Cloacalchamber_Columnar epithelial cells_1
NEO_Cloacal	4	NEO_Cloacalchamber_Urothelial cells
NEO_Cloacal	5	NEO_Cloacalchamber_Columnar epithelial cells_2
NEO_Cloacal	6	NEO_Cloacalchamber_Macrophages
NEO_Cloacal	7	NEO_Cloacalchamber_Goblet cell_1
NEO_Cloacal	8	NEO_Cloacalchamber_Vascular endothelial cells
NEO_Cloacal	9	NEO_Cloacalchamber_Epithelial cells_3
NEO_Cloacal	10	NEO_Cloacalchamber_T cells
NEO_Cloacal	11	NEO_Cloacalchamber_Goblet cells_2
NEO_Cloacal	12	NEO_Cloacalchamber_Columnar epithelial cells_Papss2+
NEO_Cloacal	13	NEO_Cloacalchamber_Columnar epithelial cells_4
NEO_Cloacal	14	NEO_Cloacalchamber_Goblet cells_3
NEO_Cloacal	15	NEO_Cloacalchamber_Fibroblasts
NEO_Cloacal	16	NEO_Cloacalchamber_Endocrine cells
NEO_Cloacal	17	NEO_Cloacalchamber_B cells
NEO_Cloacal	18	NEO_Cloacalchamber_Smooth muscle cells
NEO_Cloacal	19	NEO_Cloacalchamber_Erythroid cells
NEO_Cloacal	20	NEO_Cloacalchamber_Plasma cells
NEO_Cloacal	21	NEO_Cloacalchamber_Superficial cells
NEO_Cloacal	22	NEO_Cloacalchamber_Interstitial cells
NEO_Eye	clusters	14
NEO_Eye	1	NEO_eye_Corneal epithelial cells_1
NEO_Eye	2	NEO_eye_Basal cells
NEO_Eye	3	NEO_eye_Bipolar cells
NEO_Eye	4	NEO_eye_Fibroblasts
NEO_Eye	5	NEO_eye_Epithelial cells_Tgm5+
NEO_Eye	6	NEO_eye_Secreting cells
NEO_Eye	7	NEO_eye_Basal corneal epithelial cells
NEO_Eye	8	NEO_eye_Basal cells_Col17a1+
NEO_Eye	9	NEO_eye_Basal corneal epithelial cells_2
NEO_Eye	10	NEO_eye_Rod photoreceptor cells
NEO_Eye	11	NEO_eye_Endothelial cells
NEO_Eye	12	NEO_eye_Corneal stem cells
NEO_Eye	13	NEO_eye_Muller glia cells
NEO_Eye	14	NEO_eye_B cells
NEO_Fore limb	clusters	27
NEO_Fore limb	1	NEO_Forelimb_Epithelial cells_1
NEO_Fore limb	2	NEO_Forelimb_Tenocyte_1
NEO_Fore limb	3	NEO_Forelimb_Basal cells_1
NEO_Fore limb	4	NEO_Forelimb_Basal cells_2
NEO_Fore limb	5	NEO_Forelimb_Basal cells_3
NEO_Fore limb	6	NEO_Forelimb_Mucus-secreting cells_1
NEO_Fore limb	7	NEO_Forelimb_Epithelial cells_2
NEO_Fore limb	8	NEO_Forelimb_Basal cells_4
NEO_Fore limb	9	NEO_Forelimb_Basal cells_5
NEO_Fore limb	10	NEO_Forelimb_Basal cells_6
NEO_Fore limb	11	NEO_Forelimb_Macrophages_1
NEO_Fore limb	12	NEO_Forelimb_Endothelial cells
NEO_Fore limb	13	NEO_Forelimb_Epidermal stem cells
NEO_Fore limb	14	NEO_Forelimb_Osteocytes
NEO_Fore limb	15	NEO_Forelimb_Epithelial cells_3
NEO_Fore limb	16	NEO_Forelimb_Myeloid cells
NEO_Fore limb	17	NEO_Forelimb_Erythroid cells
NEO_Fore limb	18	NEO_Forelimb_Mucus-secreting cells_2
NEO_Fore limb	19	NEO_Forelimb_Mast cells
NEO_Fore limb	20	NEO_Forelimb_Tenocyte_2
NEO_Fore limb	21	NEO_Forelimb_B cells
NEO_Fore limb	22	NEO_Forelimb_Osteoblast
NEO_Fore limb	23	NEO_Forelimb_Immature B Cells
NEO_Fore limb	24	NEO_Forelimb_Basal cells_7
NEO_Fore limb	25	NEO_Forelimb_Limbal secreting epithelial cells
NEO_Fore limb	26	NEO_Forelimb_Chrondrocytes
NEO_Fore limb	27	NEO_Forelimb_Macrophages_2
NEO_Gill	clusters	31
NEO_Gill	1	NEO_gill_Basal cells_1
NEO_Gill	2	NEO_gill_Epithelial cells_1
NEO_Gill	3	NEO_gill_keratinocytes_1
NEO_Gill	4	NEO_gill_Epithelial cells_2
NEO_Gill	5	NEO_gill_Basal cells_2
NEO_Gill	6	NEO_gill_Macrophages_1
NEO_Gill	7	NEO_gill_Myofibroblasts_Myh10+
NEO_Gill	8	NEO_gill_T cells
NEO_Gill	9	NEO_gill_keratinocytes_2
NEO_Gill	10	NEO_gill_Erythroid cells_1
NEO_Gill	11	NEO_gill_Basal cells_3
NEO_Gill	12	NEO_gill_Fibroblasts_1
NEO_Gill	13	NEO_gill_Basal cells_4
NEO_Gill	14	NEO_gill_Epithelial cells_3
NEO_Gill	15	NEO_gill_Basal cells_5
NEO_Gill	16	NEO_gill_Erythroid cells_2
NEO_Gill	17	NEO_gill_Epithelioid fibroblasts_Muc4+
NEO_Gill	18	NEO_gill_Vascular endothelial cells
NEO_Gill	19	NEO_gill_Epithelial cells_4
NEO_Gill	20	NEO_gill_Fibroblasts_2
NEO_Gill	21	NEO_gill_Ciliated cells
NEO_Gill	22	NEO_gill_Basal cells_6
NEO_Gill	23	NEO_gill_Erythroid cells_3
NEO_Gill	24	NEO_gill_keratinocytes_2
NEO_Gill	25	NEO_gill_Mast cells_1
NEO_Gill	26	NEO_gill_B cells
NEO_Gill	27	NEO_gill_Macrophages_2
NEO_Gill	28	NEO_gill_keratinocytes_3
NEO_Gill	29	NEO_gill_Basal cells_7
NEO_Gill	30	NEO_gill_Mast cells_2
NEO_Gill	31	NEO_gill_Epithelial cells_5
NEO_Gonad	clusters	26
NEO_Gonad	1	NEO_gonad_Round spermatids
NEO_Gonad	2	NEO_gonad_Leydig cells_1
NEO_Gonad	3	NEO_gonad_Leydig cells_2
NEO_Gonad	4	NEO_gonad_Stromal cells_Alas1+_1
NEO_Gonad	5	NEO_gonad_Leydig cells_3
NEO_Gonad	6	NEO_gonad_Stromal cells_Alas1+_2
NEO_Gonad	7	NEO_gonad_Late spermatids
NEO_Gonad	8	NEO_gonad_Stromal clels_Cldn6+_1
NEO_Gonad	9	NEO_gonad_Spermatogonia_1
NEO_Gonad	10	NEO_gonad_Stromal clels_Cldn6+_2
NEO_Gonad	11	NEO_gonad_Endothelial cells
NEO_Gonad	12	NEO_gonad_Neuronlike cells
NEO_Gonad	13	NEO_gonad_Leydig cells_4
NEO_Gonad	14	NEO_gonad_Soma precursor
NEO_Gonad	15	NEO_gonad_Leydig cells_Lhcgr+
NEO_Gonad	16	NEO_gonad_Smooth muscle cells
NEO_Gonad	17	NEO_gonad_Stromal cells_Alas1+_3
NEO_Gonad	18	NEO_gonad_Spermatogonia_2
NEO_Gonad	19	NEO_gonad_Spermatogonia_3
NEO_Gonad	20	NEO_gonad_Macrophages
NEO_Gonad	21	NEO_gonad_Leydig cells_5
NEO_Gonad	22	NEO_gonad_Spermatogonia_4
NEO_Gonad	23	NEO_gonad_Epithelial cells
NEO_Gonad	24	NEO_gonad_Spermatogonia_5
NEO_Gonad	25	NEO_gonad_Leydig cells_6
NEO_Gonad	26	NEO_gonad_Cd34+ cells
NEO_Heart	clusters	22
NEO_Heart	1	NEO_heart_Endocardial cells
NEO_Heart	2	NEO_heart_Vascular endothelial cells
NEO_Heart	3	NEO_heart_Fibroblasts_1
NEO_Heart	4	NEO_heart_Embryonic cardiac like cells
NEO_Heart	5	NEO_heart_Epithelial cells_1
NEO_Heart	6	NEO_heart_Erythroid cells_1
NEO_Heart	7	NEO_heart_Erythroid cells_2
NEO_Heart	8	NEO_heart_Epithelial cells_2
NEO_Heart	9	NEO_heart_Smooth muscle cells
NEO_Heart	10	NEO_heart_Fibroblasts_2_Cldn6+
NEO_Heart	11	NEO_heart_Fibroblasts_3
NEO_Heart	12	NEO_heart_Macrophages
NEO_Heart	13	NEO_heart_Glandular cells
NEO_Heart	14	NEO_heart_Endothelial cells_1
NEO_Heart	15	NEO_heart_Endothelial cells_2
NEO_Heart	16	NEO_heart_B cells
NEO_Heart	17	NEO_heart_Cardiomyocytes
NEO_Heart	18	NEO_heart_Mast cells
NEO_Heart	19	NEO_heart_Endocrine cells
NEO_Heart	20	NEO_heart_T cells
NEO_Heart	21	NEO_heart_Fibroblasts_4_Matn1+
NEO_Heart	22	NEO_heart_Mesenchymal cells
NEO_Hind limb	clusters	28
NEO_Hind limb	1	NEO_Hindlimb_Epithelial cells
NEO_Hind limb	2	NEO_Hindlimb_Basal cells_1
NEO_Hind limb	3	NEO_Hindlimb_Basal cells_2
NEO_Hind limb	4	NEO_Hindlimb_Basal cells_3
NEO_Hind limb	5	NEO_Hindlimb_Osteocytes_1
NEO_Hind limb	6	NEO_Hindlimb_Mucus-secreting cells_1
NEO_Hind limb	7	NEO_Hindlimb_Keratinocyte_1
NEO_Hind limb	8	NEO_Hindlimb_Keratinocyte_2
NEO_Hind limb	9	NEO_Hindlimb_Mucus-secreting cells_2
NEO_Hind limb	10	NEO_Hindlimb_Macrophages_1
NEO_Hind limb	11	NEO_Hindlimb_Basal cells_4
NEO_Hind limb	12	NEO_Hindlimb_Basal cells_5
NEO_Hind limb	13	NEO_Hindlimb_Epidermal stem cells
NEO_Hind limb	14	NEO_Hindlimb_Basal cells_6
NEO_Hind limb	15	NEO_Hindlimb_Basal cells_7
NEO_Hind limb	16	NEO_HIndlimb_Tenocytes
NEO_Hind limb	17	NEO_Hindlimb_Endothelial cells
NEO_Hind limb	18	NEO_Hindlimb_Osteoblasts
NEO_Hind limb	19	NEO_Hindlimb_Mucus-secreting cells_3
NEO_Hind limb	20	NEO_Hindlimb_Fibroblasts
NEO_Hind limb	21	NEO_Hindlimb_Erythroid cells
NEO_Hind limb	22	NEO_Hindlimb_Mast cells
NEO_Hind limb	23	NEO_Hindlimb_B cells
NEO_Hind limb	24	NEO_Hindlimb_Macrophages_2
NEO_Hind limb	25	NEO_Hindlimb_Basal cells_8
NEO_Hind limb	26	NEO_Hindlimb_Basal cells_9
NEO_Hind limb	27	NEO_Hindlimb_Limbal secreting epithelial cells
NEO_Hind limb	28	NEO_Hindlimb_Synoviocytes
NEO_Intestine	clusters	32
NEO_Intestine	1	NEO_intestine_Enterocytes_1
NEO_Intestine	2	NEO_intestine_Macrophages_1
NEO_Intestine	3	NEO_intestine_Enterocytes_2
NEO_Intestine	4	NEO_intestine_Goblet cells_1
NEO_Intestine	5	NEO_intestine_Enterocytes_APOA4+_1
NEO_Intestine	6	NEO_intestine_Goblet cells_2
NEO_Intestine	7	NEO_intestine_Stem cells_1
NEO_Intestine	8	NEO_intestine_Goblet cells_3
NEO_Intestine	9	NEO_intestine_Endocrine cells
NEO_Intestine	10	NEO_intestine_Enterocytes_APOA4+_2
NEO_Intestine	11	NEO_intestine_Transit amplifying cells
NEO_Intestine	12	NEO_intestine_Enterocytes_APOA4+_3
NEO_Intestine	13	NEO_intestine_Acinar cells_1
NEO_Intestine	14	NEO_intestine_Enterocytes_3
NEO_Intestine	15	NEO_intestine_Stromal cells
NEO_Intestine	16	NEO_intestine_Enterocytes_APOA4+_4
NEO_Intestine	17	NEO_intestine_B cells_1
NEO_Intestine	18	NEO_intestine_Acinar cells_2
NEO_Intestine	19	NEO_intestine_B cells_2
NEO_Intestine	20	NEO_intestine_Enterocytes_APOA4+_4
NEO_Intestine	21	NEO_intestine_Stem cells_2
NEO_Intestine	22	NEO_intestine_Goblet cells_4
NEO_Intestine	23	NEO_intestine_T cells
NEO_Intestine	24	NEO_intestine_Enteroendocrine cells
NEO_Intestine	25	NEO_intestine_Enterocytes_4
NEO_Intestine	26	NEO_intestine_Erythroid cells
NEO_Intestine	27	NEO_intestine_Endothelial cells
NEO_Intestine	28	NEO_intestine_Plasma cells_1
NEO_Intestine	29	NEO_intestine_Plasma cells_2
NEO_Intestine	30	NEO_intestine_Enterocytes_5
NEO_Intestine	31	NEO_intestine_Enterocytes_ASS1+
NEO_Intestine	32	NEO_intestine_Macrophage_2
NEO_Kidney	clusters	27
NEO_Kidney	1	NEO_kidney_Proximal tubule cells_1
NEO_Kidney	2	NEO_kidney_Proximal tubule cells_2
NEO_Kidney	3	NEO_kidney_Collecting duct intercalated cells
NEO_Kidney	4	NEO_kidney_Collecting duct cells_Hsd11b2+_1
NEO_Kidney	5	NEO_kidney_Collecting duct cells_Atp6v0d2+_1
NEO_Kidney	6	NEO_kidney_Collecting duct cells_Cdh16+_1
NEO_Kidney	7	NEO_kidney_Proximal tubule cells_3
NEO_Kidney	8	NEO_kidney_Collecting duct cells_Cdh16+_2
NEO_Kidney	9	NEO_kidney_Ascending loop of Henle
NEO_Kidney	10	NEO_kidney_Collecting duct cells_Atp6V0d2+_2
NEO_Kidney	11	NEO_kidney_Epithelial cells_1
NEO_Kidney	12	NEO_kidney_Vascular smooth muscle cells
NEO_Kidney	13	NEO_kidney_Proximal tubule cells_4
NEO_Kidney	14	NEO_kidney_Podocytes
NEO_Kidney	15	NEO_kidney_Erythroid cells_1
NEO_Kidney	16	NEO_kidney_Gland cells
NEO_Kidney	17	NEO_kidney_Proximal tubule cells_5
NEO_Kidney	18	NEO_kidney_Ciliated cells
NEO_Kidney	19	NEO_kidney_Macrophages
NEO_Kidney	20	NEO_kidney_Epithelial cells_2
NEO_Kidney	21	NEO_kidney_Superficial cells
NEO_Kidney	22	NEO_kidney_B cells
NEO_Kidney	23	NEO_kidney_Erythroid cells_2
NEO_Kidney	24	NEO_kidney_Collecting duct cells_Hsd11b2+_2
NEO_Kidney	25	NEO_kidney_Plasma cells
NEO_Kidney	26	NEO_kidney_Collecting duct cells_Cdh16+_3
NEO_Kidney	27	NEO_kidney_Ganglia
NEO_Liver	clusters	30
NEO_Liver	1	NEO_liver_Metabolism related_Aldh18a1+_1
NEO_Liver	2	NEO_liver_Hepatocytes_1
NEO_Liver	3	NEO_liver_Acinar cells_Zg16+_1
NEO_Liver	4	NEO_liver_Hepatocytes_2
NEO_Liver	5	NEO_liver_Hepatocytes_3
NEO_Liver	6	NEO_liver_Rp high_1
NEO_Liver	7	NEO_liver_Metabolism related_Aldh18a1+_2
NEO_Liver	8	NEO_liver_B cells
NEO_Liver	9	NEO_liver_Hepatocytes_4
NEO_Liver	10	NEO_liver_Hepatocytes_5
NEO_Liver	11	NEO_liver_Slc4a4+ cells
NEO_Liver	12	NEO_liver_Epcam+ cells_1
NEO_Liver	13	NEO_liver_Metabolism related_Aldh18a1+_3
NEO_Liver	14	NEO_liver_Metabolism related_Aldh18a1+_4
NEO_Liver	15	NEO_liver_Plbd1+ lymphocytes
NEO_Liver	16	NEO_liver_Kupffer cells
NEO_Liver	17	NEO_liver_Rp high_2
NEO_Liver	18	NEO_liver_Hepatocytes_6
NEO_Liver	19	NEO_liver_Endocrine cells_1
NEO_Liver	20	NEO_liver_Stellate cells
NEO_Liver	21	NEO_liver_Hepatocytes_7
NEO_Liver	22	NEO_liver_Acinar cells_Prss1+
NEO_Liver	23	NEO_liver_Plasma cells_1
NEO_Liver	24	NEO_liver_Fibroblasts
NEO_Liver	25	NEO_liver_Epcam+ cells_2
NEO_Liver	26	NEO_liver_Endocrine cells_2
NEO_Liver	27	NEO_liver_Erythroid cells
NEO_Liver	28	NEO_liver_Plasma cells_2
NEO_Liver	29	NEO_liver_Macrovascular endothelial cells
NEO_Liver	30	NEO_liver_Acinar cells_Zg16+_2
NEO_Lung	clusters	16
NEO_Lung	1	NEO_lung_T cells
NEO_Lung	2	NEO_lung_Alveolar type II (AT2) epithelial cells
NEO_Lung	3	NEO_lung_Erythroid cells
NEO_Lung	4	NEO_lung_Goblet cells
NEO_Lung	5	NEO_lung_Lipofibroblasts
NEO_Lung	6	NEO_lung_Stromal cells_1
NEO_Lung	7	NEO_lung_Alveolar type I (AT1) epithelial cells
NEO_Lung	8	NEO_lung_Alveolar macrophages
NEO_Lung	9	NEO_lung_Ciliated cells
NEO_Lung	10	NEO_lung_Fibroblasts_1
NEO_Lung	11	NEO_lung_vascular endothelial cells
NEO_Lung	12	NEO_lung_Glandular cells
NEO_Lung	13	NEO_lung_B cells
NEO_Lung	14	NEO_lung_Fibroblasts_2
NEO_Lung	15	NEO_lung_Basal cells
NEO_Lung	16	NEO_lung_Stromal cells_2
NEO_Pancreas	clusters	6
NEO_Pancreas	1	NEO_pancreas_Acinar cells_Cela3b+_1
NEO_Pancreas	2	NEO_pancreas_Acinar cells_Cela3b+_2
NEO_Pancreas	3	NEO_pancreas_Ductal cells_Cftr+
NEO_Pancreas	4	NEO_pancreas_Beta cells_Ins+
NEO_Pancreas	5	NEO_pancreas_Stromal cells
NEO_Pancreas	6	NEO_pancreas_Acinar cells_Nip7+
NEO_Prostate	clusters	5
NEO_Prostate	1	NEO_prostate_Erythroid cells
NEO_Prostate	2	NEO_prostate_Smooth muscle cells
NEO_Prostate	3	NEO_prostate_Stromal cells
NEO_Prostate	4	NEO_prostate_Rp high
NEO_Prostate	5	NEO_prostate_Fibroblast_Golgb1+
NEO_Skin	clusters	34
NEO_Skin	1	NEO_skin_Epithelial cells
NEO_Skin	2	NEO_skin_Basal keratinocytes_1
NEO_Skin	3	NEO_skin_Basal cells_1
NEO_Skin	4	NEO_skin_Basal cells_2
NEO_Skin	5	NEO_skin_Fibroblasts_1
NEO_Skin	6	NEO_skin_Basal keratinocytes_2
NEO_Skin	7	NEO_skin_Mucus-secreting cells
NEO_Skin	8	NEO_skin_Macrophages
NEO_Skin	9	NEO_skin_Basal keratinocytes_3
NEO_Skin	10	NEO_skin_Basal keratinocytes_4
NEO_Skin	11	NEO_skin_Basal cells_3
NEO_Skin	12	NEO_skin_Basal cells_4
NEO_Skin	13	NEO_skin_Basal cells_5
NEO_Skin	14	NEO_skin_T cells
NEO_Skin	15	NEO_skin_Glandular cells_1
NEO_Skin	16	NEO_skin_Keratinocytes_1
NEO_Skin	17	NEO_skin_Keratinocytes_2
NEO_Skin	18	NEO_skin_Fibroblasts_2
NEO_Skin	19	NEO_skin_Fibroblasts_3
NEO_Skin	20	NEO_skin_Limbal secreting epithelial cells_1
NEO_Skin	21	NEO_skin_B cells_1
NEO_Skin	22	NEO_skin_Endothelial cells
NEO_Skin	23	NEO_skin_Basal cells_6
NEO_Skin	24	NEO_skin_Myoepithelial cells_1
NEO_Skin	25	NEO_skin_Superficial cells_1
NEO_Skin	26	NEO_skin_B cells_2
NEO_Skin	27	NEO_skin_Pericytes
NEO_Skin	28	NEO_skin_Limbal secreting epithelial cells_2
NEO_Skin	29	NEO_skin_Glandular cells_2
NEO_Skin	30	NEO_skin_Neurons
NEO_Skin	31	NEO_skin_Myeloid cells
NEO_Skin	32	NEO_skin_Mesenchymal Stromal Cells
NEO_Skin	33	NEO_skin_Plasma cells
NEO_Skin	34	NEO_skin_Myoepithelial cells_2
NEO_Spleen	clusters	29
NEO_Spleen	1	NEO_spleen_B cells
NEO_Spleen	2	NEO_spleen_Myeloid cells_1
NEO_Spleen	3	NEO_spleen_Erythroid cells_1
NEO_Spleen	4	NEO_spleen_Erythroid cells_2
NEO_Spleen	5	NEO_spleen_T cells
NEO_Spleen	6	NEO_spleen_Epithelial cells_1
NEO_Spleen	7	NEO_spleen_Gland cells_1
NEO_Spleen	8	NEO_spleen_Myeloid cells_2
NEO_Spleen	9	NEO_spleen_Gland cells_Gkn1+
NEO_Spleen	10	NEO_spleen_Erythroid cells_3
NEO_Spleen	11	NEO_spleen_Macrophages
NEO_Spleen	12	NEO_spleen_Myeloid cells_3
NEO_Spleen	13	NEO_spleen_Myeloid cells_4
NEO_Spleen	14	NEO_spleen_Acinar cells_1
NEO_Spleen	15	NEO_spleen_Erythroid cells_4
NEO_Spleen	16	NEO_spleen_Stromal cells
NEO_Spleen	17	NEO_spleen_Ciliated cells
NEO_Spleen	18	NEO_spleen_Plasma cells_1
NEO_Spleen	19	NEO_spleen_Gland cells_2
NEO_Spleen	20	NEO_spleen_Fibroblasts
NEO_Spleen	21	NEO_spleen_Myeloid cells_5
NEO_Spleen	22	NEO_spleen_Plasma cells_2
NEO_Spleen	23	NEO_spleen_Endocrine cells
NEO_Spleen	24	NEO_spleen_Acinar cells_2
NEO_Spleen	25	NEO_spleen_Epithelial cells_2
NEO_Spleen	26	NEO_spleen_Acinar cells_3
NEO_Spleen	27	NEO_spleen_Mast cells
NEO_Spleen	28	NEO_spleen_vascular endothelial cells
NEO_Spleen	29	NEO_spleen_Acinar cells_4
NEO_Stomach	clusters	29
NEO_Stomach	1	NEO_stomach_Stromal cells_1
NEO_Stomach	2	NEO_stomach_Mucus-secreting cells_1
NEO_Stomach	3	NEO_stomach_Mucus-secreting cells_2
NEO_Stomach	4	NEO_stomach_Chief cells_1
NEO_Stomach	5	NEO_stomach_Mucus-secreting cells_3
NEO_Stomach	6	NEO_stomach_Ciliated cells
NEO_Stomach	7	NEO_stomach_Pit cells_1
NEO_Stomach	8	NEO_stomach_Stromal cells_2
NEO_Stomach	9	NEO_stomach_Basal cells_1
NEO_Stomach	10	NEO_stomach_Chief cells_2
NEO_Stomach	11	NEO_stomach_Chief cells_3
NEO_Stomach	12	NEO_stomach_Pit cells_2
NEO_Stomach	13	NEO_stomach_T cells
NEO_Stomach	14	NEO_stomach_Macrophages
NEO_Stomach	15	NEO_stomach_Chief cells_4
NEO_Stomach	16	NEO_stomach_Pit cells_3
NEO_Stomach	17	NEO_stomach_Endocrine cells_1
NEO_Stomach	18	NEO_stomach_Mucus-secreting cells_Syt7+
NEO_Stomach	19	NEO_stomach_Chief cells_5
NEO_Stomach	20	NEO_stomach_Pit cells_4
NEO_Stomach	21	NEO_stomach_Erythroid cells
NEO_Stomach	22	NEO_stomach_Vascular endothelial cells
NEO_Stomach	23	NEO_stomach_Myeloid cells
NEO_Stomach	24	NEO_stomach_Mast cells
NEO_Stomach	25	NEO_stomach_B cells
NEO_Stomach	26	NEO_stomach_Epithelial cells_Cd74+
NEO_Stomach	27	NEO_stomach_Endocrine cells_2
NEO_Stomach	28	NEO_stomach_Smooth muscle cells
NEO_Stomach	29	NEO_stomach_Basal cells_2
NEO_Tail	clusters	39
NEO_Tail	1	NEO_tail_Basal keratinocytes_1
NEO_Tail	2	NEO_tail_Basal keratinocytes_2
NEO_Tail	3	NEO_tail_Fibroblasts_1
NEO_Tail	4	NEO_tail_Keratinocytes_1
NEO_Tail	5	NEO_tail_Epithelial cells_1
NEO_Tail	6	NEO_tail_Glandular cells
NEO_Tail	7	NEO_tail_Basal keratinocytes_Gpr84+
NEO_Tail	8	NEO_tail_Basal cells_1
NEO_Tail	9	NEO_tail_Epithelial cells_2
NEO_Tail	10	NEO_tail_Mucus-secreting cells
NEO_Tail	11	NEO_tail_Basal cells_2
NEO_Tail	12	NEO_tail_Macrophages
NEO_Tail	13	NEO_tail_Mesenchymal Stromal Cells
NEO_Tail	14	NEO_tail_Keratinocytes_2
NEO_Tail	15	NEO_tail_Epithelial cells_3
NEO_Tail	16	NEO_tail_T cells
NEO_Tail	17	NEO_tail_Limbal secreting epithelial cells_1
NEO_Tail	18	NEO_tail_Mast cells
NEO_Tail	19	NEO_tail_Basal cells_3
NEO_Tail	20	NEO_tail_Pericytes
NEO_Tail	21	NEO_tail_Basal cells_4
NEO_Tail	22	NEO_tail_Stromal cells
NEO_Tail	23	NEO_tail_Keratinocytes_3
NEO_Tail	24	NEO_tail_Osteocytes_1
NEO_Tail	25	NEO_tail_B cells_1
NEO_Tail	26	NEO_tail_Fibroblasts_2
NEO_Tail	27	NEO_tail_Superficial cells_1
NEO_Tail	28	NEO_tail_Basal cells_5
NEO_Tail	29	NEO_tail_Osteocytes_2
NEO_Tail	30	NEO_tail_Epithelial cells_4
NEO_Tail	31	NEO_tail_Basal cells_6
NEO_Tail	32	NEO_tail_Apical cells
NEO_Tail	33	NEO_tail_Muscle cells
NEO_Tail	34	NEO_tail_Superficial cells_2
NEO_Tail	35	NEO_tail_Endothelial cells
NEO_Tail	36	NEO_tail_Limbal secreting epithelial cells_2
NEO_Tail	37	NEO_tail_Myoepithelial cells
NEO_Tail	38	NEO_tail_B cells_2
NEO_Tail	39	NEO_tail_NK cells
		Metamorphosis organ celltype annotation(16 organs, 304 subclusters)
META_Bladder	clusters	21
META_Bladder	1	META_bladder_Urothelial cells_1
META_Bladder	2	META_bladder_Urothelial cells_2
META_Bladder	3	META_bladder_Urothelial cells_3
META_Bladder	4	META_bladder_Stromal cells_1
META_Bladder	5	META_bladder_Stromal cells_2
META_Bladder	6	META_bladder_Superficial cells_1
META_Bladder	7	META_bladder_Stromal cells_3
META_Bladder	8	META_bladder_Urothelial cells_4
META_Bladder	9	META_bladder_Basal cells_1
META_Bladder	10	META_bladder_RP high cells
META_Bladder	11	META_bladder_Erythroid cells
META_Bladder	12	META_bladder_Urothelial cells_4
META_Bladder	13	META_bladder_Mast cells
META_Bladder	14	META_bladder_Vascular endothelial cells
META_Bladder	15	META_bladder_B cells
META_Bladder	16	META_bladder_Epithelial cells_Cd74+_1
META_Bladder	17	META_bladder_Epithelial cells_Cd74+_2
META_Bladder	18	META_bladder_Superficial cells_2
META_Bladder	19	META_bladder_Smooth muscle cells_1
META_Bladder	20	META_bladder_Urothelial cells_Il17b+
META_Bladder	21	META_bladder_Smooth muscle cells_2
META_Brain	clusters	8
META_Brain	1	META_brain_Neurons
META_Brain	2	META_barin_Radial glial cells
META_Brain	3	META_brain_Stromal cells
META_Brain	4	META_barin_Epithelial cells
META_Brain	5	META_brain_Neuroendocrine cells_1
META_Brain	6	META_brain_Macrophages
META_Brain	7	META_brain_Neuroendocrine cells_2
META_Brain	8	META_brain_Oligodendrocytes
META_Cloaca	clusters	18
META_Cloacal	1	META_Cloacalchamber_Columnar epithelial cells_1
META_Cloacal	2	META_Cloacalchamber_Stromal cells_1
META_Cloacal	3	META_Cloacalchamber_Goblet cells_1
META_Cloacal	4	META_Cloacalchamber_Goblet cells_2
META_Cloacal	5	META_Cloacalchamber_Epithelial cells_1
META_Cloacal	6	META_Cloacalchamber_Plasma cells
META_Cloacal	7	META_Cloacalchamber_Macrophages
META_Cloacal	8	META_Cloacalchamber_T cells
META_Cloacal	9	META_Cloacalchamber_Vascular endothelial cells
META_Cloacal	10	META_Cloacalchamber_Columnar epithelial cells_2
META_Cloacal	11	META_Cloacalchamber_Urothelial cells
META_Cloacal	12	META_Cloacalchamber_Stromal cells_2
META_Cloacal	13	META_Cloacalchamber_Columnar epithelial cells_Papss2+
META_Cloacal	14	META_Cloacalchamber_Erythroid cells
META_Cloacal	15	META_Cloacalchamber_B cells
META_Cloacal	16	META_Cloacalchamber_Endocrine cells
META_Cloacal	17	META_Cloacalchamber_Paneth cells
META_Cloacal	18	META_Cloacalchamber_Epithelial cells_3
META_Eye	clusters	19
META_Eye	1	META_eye_Basal corneal epithelial cells
META_Eye	2	META_eye_Muller glia cells_1
META_Eye	3	META_eye_Corneal epithelial cells_1
META_Eye	4	META_eye_Endothelial cells
META_Eye	5	META_eye_Stromal cells
META_Eye	6	META_eye_Muller glia cells_2
META_Eye	7	META_eye_Corneal epithelial cells_2
META_Eye	8	META_eye_keratocytes_1
META_Eye	9	META_eye_Corneal epithelial cells_2
META_Eye	10	META_eye_Basal cells_Tcf7l2+
META_Eye	11	META_eye_Microglias
META_Eye	12	META_eye_Erythroid cells
META_Eye	13	META_eye_Secreting cells
META_Eye	14	META_eye_Basal keratinocytes
META_Eye	15	META_eye_keratocytes_2
META_Eye	16	META_eye_Smooth muscle cells
META_Eye	17	META_eye_Corneal stem cells
META_Eye	18	META_eye_Corneal epithelial cells_3
META_Eye	19	META_eye_Ciliated cells
META_Fore limb	clusters	24
META_Forelimb	1	META_Forelimb_Epithelial cells_1
META_Forelimb	2	META_Forelimb_Tenocytes
META_Forelimb	3	META_Forelimb_Osteocytes_1
META_Forelimb	4	META_Forelimb_Vascular endothelial cells
META_Forelimb	5	META_Forelimb_Epithelial cells_2
META_Forelimb	6	META_Forelimb_Pericytes_1
META_Forelimb	7	META_Forelimb_Pericytes_2
META_Forelimb	8	META_Forelimb_Pericytes_3
META_Forelimb	9	META_Forelimb_Epidermal stem cells
META_Forelimb	10	META_Forelimb_Epithelial cells_3
META_Forelimb	11	META_Forelimb_Synoviocytes
META_Forelimb	12	META_Forelimb_Macrophages_1
META_Forelimb	13	META_Forelimb_Chrondrocytes_1
META_Forelimb	14	META_Forelimb_Muscle stem cells
META_Forelimb	15	META_Forelimb_Smooth muscle cells
META_Forelimb	16	META_Forelimb_Osteocyte_2
META_Forelimb	17	META_Forelimb_Mast cells
META_Forelimb	18	META_Forelimb_Chrondrocytes_2
META_Forelimb	19	META_Forelimb_Erythroid cells
META_Forelimb	20	META_Forelimb_Epithelial cells_4
META_Forelimb	21	META_Forelimb_Macrophages_2
META_Forelimb	22	META_Forelimb_Endothelial cells
META_Forelimb	23	META_Forelimb_Limbal secreting epithelial cells
META_Forelimb	24	META_Forelimb_Suprabasal keratinocytes
META_Gonad	clusters	14
META_Gonad	1	META_gonad_Round spermatids_1
META_Gonad	2	META_gonad_Early spermatocytes
META_Gonad	3	META_gonad_Round spermatids_2
META_Gonad	4	META_gonad_Spermatogonia_1
META_Gonad	5	META_gonad_Spermatogonia_2
META_Gonad	6	META_gonad_Spermatids
META_Gonad	7	META_gonad_Erythroid cells
META_Gonad	8	META_gonad_Round spermatids_3
META_Gonad	9	META_gonad_Undefined_Ralgps1+
META_Gonad	10	META_gonad_Neuronlike cells
META_Gonad	11	META_gonad_Epithelial cells
META_Gonad	12	META_gonad_Smooth muscle cells
META_Gonad	13	META_gonad_Leydig cells_Lhcgr+
META_Gonad	14	META_gonad_Endothelial cells
META_Heart	clusters	12
META_Heart	1	META_heart_Erythroid cells_1
META_Heart	2	META_heart_Smooth muscle cells_1
META_Heart	3	META_heart_RP high cells
META_Heart	4	META_heart_Erythroid cells_2
META_Heart	5	META_heart_Endothelial cells
META_Heart	6	META_heart_Fibroblasts_1
META_Heart	7	META_heart_B cells
META_Heart	8	META_heart_Cardiomyocytes
META_Heart	9	META_heart_Macrophages
META_Heart	10	META_heart_Mast cells
META_Heart	11	META_heart_Fibroblasts_2_Cldn6+
META_Heart	12	META_heart_Smooth muscle cells_2
META_Hind limb	clusters	26
META_Hind limb	1	META_Hindlimb_Osteocytes_1
META_Hind limb	2	META_Hindlimb_Tenocytes
META_Hind limb	3	META_Hindlimb_Osteocytes_2
META_Hind limb	4	META_Hindlimb_Endothelial cells_1
META_Hind limb	5	META_Hindlimb_Mesenchymal cells
META_Hind limb	6	META_Hindlimb_Epithelial cells_1
META_Hind limb	7	META_Hindlimb_Osteocytes_3
META_Hind limb	8	META_Hindlimb_Pericytes
META_Hind limb	9	META_Hindlimb_Epithelial cells_2
META_Hind limb	10	META_Hindlimb_Erythroid cells
META_Hind limb	11	META_Hindlimb_Epidermal stem cells
META_Hind limb	12	META_Hindlimb_Limb bud mesenchymal cells
META_Hind limb	13	META_Hindlimb_Macrophages_1
META_Hind limb	14	META_Hindlimb_Muscle stem cells
META_Hind limb	15	META_Hindlimb_Mast cells
META_Hind limb	16	META_Hindlimb_Macrophages_2
META_Hind limb	17	META_Hindlimb_Smooth muscle cells
META_Hind limb	18	META_Hindlimb_Skeleton muscle cell
META_Hind limb	19	META_Hindlimb_Chrondrocytes_1
META_Hind limb	20	META_Hindlimb_Endothelial cells_2
META_Hind limb	21	META_Hindlimb_Synoviocytes
META_Hind limb	22	META_Hindlimb_Chrondrocytes_2
META_Hind limb	23	META_Hindlimb_Epithelial cells_3
META_Hind limb	24	META_Hindlimb_Schwann cells
META_Hind limb	25	META_Hindlimb_Pigment cells
META_Hind limb	26	META_Hindlimb_Skeletal muscle_Mylpf+
META_Intestine	clusters	32
META_Intestine	1	META_intestine_Enterocytes_1
META_Intestine	2	META_intestine_Enterocytes_Tspan1+
META_Intestine	3	META_intestine_Enterocytes_2
META_Intestine	4	META_intestine_Enterocytes_3
META_Intestine	5	META_intestine_Transit amplifying cells_1
META_Intestine	6	META_intestine_Transit amplifying cells_Lmna+
META_Intestine	7	META_intestine_Stem cells
META_Intestine	8	META_intestine_B cells_1
META_Intestine	9	META_intestine_Transit amplifying cells_Lgals2+
META_Intestine	10	META_intestine_T cells
META_Intestine	11	META_intestine_Enterocytes_Apoa4+_1
META_Intestine	12	META_intestine_Stromal cells_1
META_Intestine	13	META_intestine_Goblet cells_1
META_Intestine	14	META_intestine_Plasma cells_1
META_Intestine	15	META_intestine_Erythroid cells
META_Intestine	16	META_intestine_Enterocytes_Apoa4+_2
META_Intestine	17	META_intestine_Plasma cells_2
META_Intestine	18	META_intestine_Enteroendocrine cells_Chga+
META_Intestine	19	META_intestine_Endocrine cells
META_Intestine	20	META_intestine_Paneth cells
META_Intestine	21	META_intestine_Macrophages_1
META_Intestine	22	META_intestine_Endothelial cells
META_Intestine	23	META_intestine_Transit amplifying cells_2
META_Intestine	24	META_intestine_Goblet cells_2
META_Intestine	25	META_intestine_Tuft cells_Vil1+
META_Intestine	26	META_intestine_Acinar cells
META_Intestine	27	META_intestine_Enteroendocrine cells_Nts+
META_Intestine	28	META_intestine_Stromal cells_2
META_Intestine	29	META_intestine_Smooth muscle cells
META_Intestine	30	META_intestine_Tuft cells_Alox5ap+
META_Intestine	31	META_intestine_B cells_2
META_Intestine	32	META_intestine_Goblet cells_3
META_Kidney	clusters	23
META_Kidney	1	META_kidney_Proximal tubule cells_1
META_Kidney	2	META_kidney_Collecting duct cells_Cdh16+_1
META_Kidney	3	META_kidney_Superficial cells_1
META_Kidney	4	META_kidney_Collecting duct cells_Hsd11b2+_1
META_Kidney	5	META_kidney_Collecting duct intercalated cells
META_Kidney	6	META_kidney_Ascending loop of Henle
META_Kidney	7	META_kidney_Collecting duct cells_Hsd11b2+_2
META_Kidney	8	META_kidney_Ureteric epithelial cells
META_Kidney	9	META_kidney_Vascular smooth muscle cells
META_Kidney	10	META_kidney_Collecting duct cells_Csd16+_2
META_Kidney	11	META_kidney_Collecting duct cells_Atp6v0d2+_1
META_Kidney	12	META_kidney_Erythroid cells
META_Kidney	13	META_kidney_Podocytes
META_Kidney	14	META_kidney_Macrophages
META_Kidney	15	META_kidney_Ciliated cells
META_Kidney	16	META_kidney_B cells
META_Kidney	17	META_kidney_Ganglia
META_Kidney	18	META_kidney_Collecting duct cells_Atp6v0d2+_2
META_Kidney	19	META_kidney_Basal cells
META_Kidney	20	META_kidney_Epithelial cells_Cd74+
META_Kidney	21	META_kidney_Epithelial cells_Kras+
META_Kidney	22	META_kidney_Fibroblasts_Emid1+
META_Kidney	23	META_kidney_Superficial cells_2
META_Liver	clusters	6
META_Liver	1	META_liver_Hepatocytes_1
META_Liver	2	META_liver_Plbd1+ lymphocytes
META_Liver	3	META_liver_Hepatocytes_2
META_Liver	4	META_liver_Hepatocytes_3
META_Liver	5	META_liver_Ciliated cells
META_Liver	6	META_liver_Hepatocytes_4
META_Lung	clusters	17
META_Lung	1	META_lung_Basal cells_1
META_Lung	2	META_lung_Erythroid cells_1
META_Lung	3	META_lung_Basal cells_2
META_Lung	4	META_lung_Basal cells_3
META_Lung	5	META_lung_Endothelial cells
META_Lung	6	META_lung_Basal cells_4
META_Lung	7	META_lung_Ciliated cells
META_Lung	8	META_lung_Stromal cells_1
META_Lung	9	META_lung_Alveolar type II (AT2) epithelial cells
META_Lung	10	META_lung_Stromal cells_2_Ptx3+
META_Lung	11	META_lung_Basal keratinocytes_Col17a1+
META_Lung	12	META_lung_Alveolar macrophages
META_Lung	13	META_lung_Vascular endothelial cells_1
META_Lung	14	META_lung_Vascular endothelial cells_2
META_Lung	15	META_lung_Plasma cells
META_Lung	16	META_lung_Tuft cells_2
META_Lung	17	META_lung_Myoepithelial cells
META_Skin	clusters	26
META_Skin	1	META_skin_Basal cells_1
META_Skin	2	META_skin_Basal cells_2
META_Skin	3	META_skin_Epithelial cells_1
META_Skin	4	META_skin_Basal keratinocytes_1
META_Skin	5	META_skin_Fibroblasts_1
META_Skin	6	META_skin_Basal keratinocytes_2
META_Skin	7	META_skin_Mesenchymal cells
META_Skin	8	META_skin_Epithelial cells_2
META_Skin	9	META_skin_Pigment cells_1
META_Skin	10	META_skin_Basophils
META_Skin	11	META_skin_Macrophages
META_Skin	12	META_skin_Undefined_1
META_Skin	13	META_skin_Supporting cells_1
META_Skin	14	META_skin_Undefined_2
META_Skin	15	META_skin_B cells
META_Skin	16	META_skin_Supporting cells_2
META_Skin	17	META_skin_Apical cells_Chia+
META_Skin	18	META_skin_Secretory cells_1
META_Skin	19	META_skin_Epithelium_Pck1+
META_Skin	20	META_skin_T cells
META_Skin	21	META_skin_Pigment cells_2
META_Skin	22	META_skin_Pericytes
META_Skin	23	META_skin_Fibroblasts_2
META_Skin	24	META_skin_Secretory cells_2
META_Skin	25	META_skin_Mesenchymal Stromal Cells
META_Skin	26	META_skin_Epithelial cells_3
META_Spleen	clusters	11
META_Spleen	1	META_spleen_B cells
META_Spleen	2	META_spleen_Epithelial cells_1
META_Spleen	3	META_spleen_Epithelial cells_2
META_Spleen	4	META_spleen_Erythroid cells
META_Spleen	5	META_spleen_Epithelial cells_3
META_Spleen	6	META_spleen_Ciliated cells
META_Spleen	7	META_spleen_Plasma cells
META_Spleen	8	META_spleen_Epithelial cells_4
META_Spleen	9	META_spleen_Stromal cells
META_Spleen	10	META_spleen_Macrophages
META_Spleen	11	META_spleen_Fibroblasts
META_Stomach	clusters	22
META_Stomach	1	META_stomach_Mucus-secreting cells_1
META_Stomach	2	META_stomach_Basal cells_1
META_Stomach	3	META_stomach_Pit cells_1
META_Stomach	4	META_stomach_Chief cells_1
META_Stomach	5	META_stomach_Basal cells_2
META_Stomach	6	META_stomach_Pit cells_2
META_Stomach	7	META_stomach_Basal cells_3
META_Stomach	8	META_stomach_Macrophages
META_Stomach	9	META_stomach_Stromal cells_1
META_Stomach	10	META_stomach_Chief cells_2
META_Stomach	11	META_stomach_Pit cells_3
META_Stomach	12	META_stomach_Erythroid cells
META_Stomach	13	META_stomach_Plasma cells
META_Stomach	14	META_stomach_Chief cells_3
META_Stomach	15	META_stomach_Ciliated cells
META_Stomach	16	META_stomach_Endocrine cells
META_Stomach	17	META_stomach_Stromal cells_2
META_Stomach	18	META_stomach_Capillary endothelial cells
META_Stomach	19	META_stomach_Pit cells_Syt7+
META_Stomach	20	META_stomach_Basal cells_4
META_Stomach	21	META_stomach_Fibroblasts_Ptx3+
META_Stomach	22	META_stomach_Myoepithelial cells
META_Tail	clusters	25
META_Tail	1	META_tail_Fibroblasts_1
META_Tail	2	META_tail_Fibroblasts_2
META_Tail	3	META_tail_Epithelial cells_1
META_Tail	4	META_tail_Erythroid cells
META_Tail	5	META_tail_Mesenchymal cells_1
META_Tail	6	META_tail_Squamous epithelial cells_1
META_Tail	7	META_tail_Macrophages
META_Tail	8	META_tail_Epithelial cells_2
META_Tail	9	META_tail_Fibroblasts_3
META_Tail	10	META_tail_Mast cells
META_Tail	11	META_tail_Mesenchymal cells_2
META_Tail	12	META_tail_Squamous epithelial cells_2
META_Tail	13	META_tail_Pigment cells
META_Tail	14	META_tail_Mesenchymal cells_3
META_Tail	15	META_tail_Mucus-secreting cells
META_Tail	16	META_tail_Myoepithelial cells
META_Tail	17	META_tail_Pericytes
META_Tail	18	META_tail_Osteocytes
META_Tail	19	META_tail_Apical cells
META_Tail	20	META_tail_Epithelial cells_3
META_Tail	21	META_tail_Supporting cells_1
META_Tail	22	META_tail_Supporting cells_2
META_Tail	23	META_tail_B cells
META_Tail	24	META_tail_Osteoclasts
META_Tail	25	META_tail_Muscle cells
