# Supplementary material for: Construction of the axolotl cell landscape using combinatorial hybridization sequencing at single-cell resolution
Source: Nat Commun. 2022 Jul 22;13:4228. doi: 10.1038/s41467-022-31879-z (PMC9307617; doi:10.1038/s41467-022-31879-z)
Supplement: Supplementary file 7 — Supplementary Dataset 4 [file 41467_2022_31879_MOESM7_ESM.xlsx]

## Sheet: Sheet1
Genes	Probe sequence(5'-3')
Muc5ac	CAATGATGAAGAAGGATGATGGTCGGAACAAGGT
Muc5b	CTTGATGTCCAGTGGGGTCTTACAAATGTTCTC
Cd109	GCTGTCAGTATGTAAGCAGTGAGGGTGGTGGGC
Muc4	CTGGACACATTTACCGATACCATCCCGTCAAAC
	Forward primers	Reverse primers harboring T7 promoter
Chga	ATCAGACCAGAGTGCTTGCAAACA	TTGAAATTAATACGACTCACTATAGGGGTTCCATCTCTTGGCGTCCTC
Krt6a	CACTCTACTGGCAACTCCACATACA	TTGAAATTAATACGACTCACTATAGGGCCACAATTCAAGACCACTCTCCTCG
Mmp19	TGGTGGACGAAGAAACGTTGGAG	TTGAAATTAATACGACTCACTATAGGGCATCACAGGGTTGACCCCATAGTCA
