# Supplementary material for: Construction of the axolotl cell landscape using combinatorial hybridization sequencing at single-cell resolution
Source: Nat Commun. 2022 Jul 22;13:4228. doi: 10.1038/s41467-022-31879-z (PMC9307617; doi:10.1038/s41467-022-31879-z)
Supplement: Supplementary file 9 — Supplementary Dataset 6 [file 41467_2022_31879_MOESM9_ESM.xlsx]

## Sheet: NeotenicAxolotl_GRNs_nodes
	Degree	Betweenness	Closeness	PAGErank
NOSTRIN	171	0.0139833	0.00125287	0.0125376
A1CF	165	0.0136035	0.00125287	0.0119383
SLC39A5	156	0.0100039	0.00125284	0.0111776
EMILIN1	114	0.0465695	0.00175747	0.00996005
CD36	129	0.00558491	0.00125279	0.00884715
XDH	120	0.00698019	0.00125274	0.00874228
ITGA8	96	0.0321782	0.00175721	0.00825701
MELTF	118	0.00359208	0.00125275	0.00807116
CREB3L3	98	0.00743437	0.00125271	0.00795068
C6	104	0.00648565	0.00125273	0.00773065
GRHL3	27	0.00404289	0.00100085	0.0074706
LOXL2	80	0.0294901	0.00175724	0.00739157
PTPRC	18	0.0189375	0.00174391	0.00720438
NR0B2	104	0.00315549	0.00125274	0.00705565
PRRX1	83	0.0121795	0.00175615	0.00690203
PROS1	82	0.0160153	0.00175728	0.00653452
CELA1	15	0.000213647	0.000928503	0.00612035
TFAP2C	23	0.00355338	0.00100085	0.00607389
APOB	89	0.0021469	0.0012527	0.00599443
ROR1	67	0.00712803	0.00175667	0.00590469
PDGFRA	69	0.0100615	0.00175645	0.00562657
AEBP1	66	0.00780938	0.00175674	0.00551687
MYOM1	17	0.000586654	0.000943377	0.00546159
TMEM100	68	0.00983664	0.00175709	0.00531679
MEOX2	61	0.00823009	0.0017567	0.00527877
SIGIRR	14	0.000240458	0.000930226	0.00520631
CDX1	66	0.00243637	0.0012526	0.00489305
CHP2	62	0.0032444	0.00125265	0.00482978
LUM	54	0.00642052	0.00175603	0.00469979
CFP	18	0.00136459	0.00100077	0.00453905
PRX	38	0.00922286	0.00175595	0.00452628
KDR	39	0.00949795	0.00175595	0.00440995
AGR2	16	0.000862471	0.00100082	0.00438835
EPHX2	43	0.004084	0.00125257	0.00427286
CHRDL1	51	0.00386528	0.00175596	0.00415486
LRRC32	53	0.00522675	0.00175698	0.00412925
ATP8B1	11	0.00149888	0.00100073	0.00407508
PRDM5	47	0.00459045	0.00175664	0.00402913
SFRP2	49	0.00622911	0.00175626	0.00402807
ALDH1A2	28	0.00661975	0.00175563	0.00393047
NCOA2	28	0.00057187	0.000954183	0.00390342
LEF1	40	0.00590567	0.00175694	0.00370454
SH3PXD2B	44	0.00275748	0.00175662	0.0036257
CDK1	13	0.000178738	0.000931957	0.00354582
CDH5	32	0.00409626	0.00175577	0.00354171
PTGIS	40	0.00837469	0.00175703	0.0033677
ACE	46	0.00137608	0.00125249	0.00335571
DDR2	37	0.00474324	0.00175622	0.00326103
HSF5	10	0.000295388	0.000943361	0.00325776
EPHA5	21	0.00970599	0.00175609	0.00322086
TWIST1	36	0.00297054	0.00175545	0.00321786
FN1	40	0.0047688	0.00175664	0.0031915
EBF3	38	0.00815198	0.00175699	0.00316975
TGFB3	37	0.00152786	0.00175661	0.00312707
FBN1	36	0.00323469	0.00175643	0.00310409
TGFB2	38	0.00364315	0.00175656	0.00308405
KAT6A	23	0.000316272	0.000954178	0.0030511
KLKB1	43	0.000555166	0.0012526	0.00303399
TP63	13	0.000471789	0.00100076	0.00299422
CD34	22	0.00641512	0.00175551	0.00292408
RAMP2	28	0.00673364	0.00175614	0.00288729
FLI1	18	0.0526439	0.00175648	0.00287977
SOX18	26	0.0198372	0.00175676	0.00276998
TMEM119	34	0.00248284	0.00175663	0.0027303
ARRB1	10	0.0213925	0.0017542	0.00268498
RAMP3	21	0.0140485	0.00175655	0.00264098
GRB7	7	9.05e-05	0.000930214	0.00259791
ASH1L	17	0.000335206	0.000954171	0.00256331
PLXND1	10	0.00772381	0.00175524	0.00240706
CAV1	19	0.00545467	0.00175637	0.0023728
ASZ1	7	0.000177517	0.000943366	0.00232767
BCL6B	22	0.00103853	0.00175568	0.00231144
HDAC4	18	7.63e-05	0.000954173	0.00227862
MMP14	22	0.00253139	0.0017566	0.00224228
HDAC5	17	0.000129584	0.000954172	0.00222139
AURKB	8	0.000104171	0.000931954	0.00220821
DENND4A	16	0.000180688	0.000954168	0.00220388
S1PR1	21	0.00021785	0.00175507	0.00220124
LPIN3	9	0.00246828	0.00125214	0.00218919
TOP2A	8	0.000128188	0.000931955	0.00218142
SLIT3	26	0.00180928	0.00175576	0.00216279
ENG	11	0.00452892	0.00175588	0.00214153
RPS27A	8	0.000179017	0.000929358	0.00213114
PHF21A	15	0.000230936	0.000954171	0.00208559
IGF2	15	0.00971474	0.00175628	0.00203241
PKP1	7	0.000656438	0.0010008	0.00202802
FSTL1	16	0.0014815	0.00175546	0.00195882
HES2	8	0.000390756	0.00100074	0.00192551
ERG	11	0.00693267	0.00175569	0.00189316
RPL7A	7	8.63e-05	0.000929353	0.00188899
RHOG	6	0.00587471	0.00175169	0.00188798
NFAT5	13	0.000125236	0.000954167	0.00182188
SPON1	9	0.00456699	0.00175511	0.00180327
LOC101877801	23	0.00655917	0.00175692	0.00177147
FSTL3	22	0.000304145	0.0017558	0.0017592
ETV2	16	0.00119378	0.00175559	0.00175294
FST	19	0.00101227	0.00175526	0.00172386
KLF12	7	0.0208706	0.00175424	0.00172319
CA9	4	0.00147794	0.00125103	0.00170533
CERS3	5	0.00196723	0.00125215	0.00164763
PLEKHN1	6	0.000233645	0.00100078	0.00164728
TAB3	24	4.38e-05	0.00125251	0.00164304
OLFML2A	21	0.0019258	0.00175678	0.00162599
ZNF750	6	0.000690786	0.00100082	0.00160173
PLA2G1B	4	2.93e-05	0.000928485	0.00158754
FADS1	9	0.00611063	0.00125225	0.00156401
EFCC1	20	0.00232443	0.00175676	0.0015554
OLFM1	17	0.00104129	0.00175548	0.00151941
CERS6	21	4.58e-05	0.0012525	0.00151145
STMN3	19	0.0022899	0.00175676	0.00150783
PPARA	16	0.000707722	0.0012524	0.00148695
ITGB8	5	0.00263415	0.00175463	0.00147859
MEF2C	5	0.00149344	0.00175283	0.00146687
RBMX	4	6.87e-05	0.000924201	0.00146527
CLEC3B	16	0.000258913	0.00175523	0.00144768
SELE	12	0.00321904	0.00175608	0.00144308
MBNL1	5	0.0235516	0.00175177	0.00142999
EHMT1	11	2.29e-05	0.000954162	0.00142357
FZD2	17	0.000186097	0.00175579	0.00140667
WFDC1	18	0.00141304	0.00175673	0.00140249
MGC68508	17	0.00141336	0.00175628	0.00139822
NCOA5	3	4.86e-05	0.000924197	0.00139222
SNAI1	16	0.000970486	0.00175559	0.00139
SFRP4	11	0.000974303	0.00175487	0.00138285
AFF3	13	0.000956679	0.00175615	0.00136325
EDA	6	0.00242962	0.00175486	0.00135551
SMO	12	0.000752742	0.00175615	0.00134517
LOC110086610	17	0.000671885	0.00175636	0.00134383
RFX4	4	0.000106544	0.000943363	0.00134042
EGR2	4	0.000349374	0.00100079	0.00133071
CCDC159	4	8.41e-05	0.000943358	0.00132971
CHD5	4	0.00263415	0.00175341	0.0013224
BMP5	15	6.83e-05	0.00175629	0.00132231
NPR1	16	0.000744152	0.0017566	0.00132021
TRA2B	3	6.54e-05	0.000924201	0.00131307
FBN2	16	0.00149665	0.00175661	0.00131234
GPM6B	16	0.000672924	0.00175667	0.0013103
ACVRL1	6	0.0025753	0.00175568	0.00129979
SIPA1	4	0.00988937	0.00175295	0.00129652
GATA6	6	0.000374343	0.00125145	0.00129055
OTOP2	5	0.00085965	0.00100085	0.00128849
BRWD1	10	8.34e-06	0.000954162	0.00128501
MRC2	14	0.00179725	0.00175637	0.00128467
PCDH18	16	0.00133764	0.00175672	0.00127591
RPS10	4	6.62e-05	0.00092935	0.00127353
SEMA3A	16	0.0012178	0.00175672	0.00127287
LOC100933299	4	0.000175606	0.000943369	0.00127097
ADAMTS4	16	0.00134255	0.00175648	0.00126989
RPL13	5	7.54e-06	0.000929351	0.00126963
NCF1	3	0.000883075	0.00174104	0.00125538
G6PC	10	0.000526665	0.00125218	0.00125393
JAM2	9	0.00689036	0.00175628	0.0012427
ARHGAP31	5	0.0314981	0.00175535	0.00122218
SASH3	3	0.00350046	0.00174248	0.00121892
RGS14	3	0.0113325	0.00174657	0.00121869
ZNF536	5	0.00267641	0.00175485	0.00120982
LOC102945948	15	0.000690094	0.00175628	0.00120786
SELENBP1	5	0.000963973	0.00100081	0.0012032
MMP19	15	0.00118227	0.00175672	0.00119929
DBN1	15	0.000722242	0.00175671	0.00119307
KPNA2	4	3.35e-05	0.00093195	0.00116173
LOC103282338	4	0.0135906	0.001753	0.00114889
SIK3	8	3.17e-05	0.000954162	0.00114242
GATA4	5	0.00291317	0.00125185	0.00113806
ZNF831	3	0.0233713	0.0017479	0.00113618
RELN	4	0.00132047	0.00175309	0.00112727
PDGFRL	14	0.00121384	0.00175661	0.00111915
LOC106589173	3	2.85e-05	0.000929338	0.00111498
LOC108702629	4	0.000869244	0.00100085	0.00111291
VSIR	3	0.00209034	0.0017515	0.00110468
MMRN1	10	0.00016501	0.00175554	0.00109812
HYALURONAN	13	0.00130539	0.00175618	0.00109329
DOCK10	3	0.001816	0.00175024	0.00109225
LMO4	4	0.000116943	0.00100078	0.00108711
PLK1	4	2.23e-06	0.000931943	0.00108598
LOC108715359	15	0.00025161	0.00125261	0.00108115
CDX2	8	0.000518843	0.00125221	0.00106861
PRICKLE2	13	0.000400914	0.0017562	0.00106832
NRK	4	0.0123205	0.00175302	0.00106705
UBE2C	4	6.14e-06	0.000931949	0.00106612
RAB29	3	8.38e-06	0.000924195	0.00106498
MYEF2	3	8.38e-06	0.000924195	0.00106498
MAEL	3	5.84e-05	0.000943347	0.00106313
LOC106675560	4	0.000709471	0.00100084	0.00106135
AMN	15	8.67e-05	0.0012526	0.00105965
GIGYF1	7	8.02e-05	0.000954161	0.00105684
CIDEB	15	8.1e-05	0.0012526	0.00105666
WBP2	5	0.00103026	0.00125219	0.00104417
HMCN1	11	0.00202314	0.00175655	0.00104115
STAB1	7	0.00287343	0.00175472	0.00104034
JUP	3	0.000157513	0.00100072	0.00103773
RPL13A	4	6.14e-06	0.00092935	0.00103614
PHF19	5	0.00117404	0.00175559	0.00102917
FKBP6	3	1.8e-05	0.000943344	0.00101722
IGSF10	12	0.000781174	0.00175612	0.00101552
HNRNPH1	2	1.84e-05	0.00092419	0.00101467
ACO1	3	0.000986967	0.00125205	0.00101349
LOC110211355	13	0.000449738	0.00125259	0.00100825
AKAP12	12	0.000122432	0.00175645	0.00100789
ADAMTS15	12	0.000282122	0.00175627	0.00100709
LOC100124841	11	0.00413147	0.0012526	0.0010036
NOS3	4	0.00146315	0.00175329	0.00100172
POU2F2	2	0.000879724	0.00173959	0.00100127
PIWI.LIKE	3	4.51e-05	0.000943353	0.00100008
LOC108697400	12	0.000216818	0.0017566	0.000999601
ABCC2	14	6.61e-05	0.00125259	0.000993432
RPS11	3	7.54e-05	0.000929349	0.000991368
LOC104954960	13	0.000364724	0.00125259	0.000990912
MATN2	12	0.000124757	0.00175656	0.000990537
LIN28B	3	2.36e-05	0.000943345	0.000988748
AHDC1	7	2.29e-05	0.000954162	0.000987873
DLC1	11	0.00230309	0.00175701	0.000978269
F10	10	0.0134197	0.00175703	0.000975354
LOC102356600	3	0.000886427	0.0017534	0.000975195
SGCB	10	0.00223	0.00175666	0.000973792
FERMT2	11	0.000252604	0.00175646	0.000971175
LOC101361888	3	7.1e-05	0.000943364	0.000967246
NES	11	0.000329674	0.00175647	0.000962522
ST8SIA4	3	0.024952	0.00175052	0.000958138
LOC102361772	13	8.48e-05	0.00125259	0.000951965
PDGFD	11	0.000102251	0.00175639	0.000943572
SLC27A2	13	5.2e-05	0.00125259	0.000939973
LOC108796261	13	4.7e-05	0.00125259	0.000937402
CLDN2	13	4.13e-05	0.00125259	0.000936461
LOC108710892	8	0.00169164	0.00175532	0.000934016
PLA2G12B	13	5.11e-05	0.00125259	0.000932254
GNAO1	4	0.00353771	0.00175486	0.000930991
BETA.ACTIN	13	5.18e-05	0.00125259	0.000930471
TMEM150B	13	5.18e-05	0.00125259	0.000930471
RGS18	2	0.000879724	0.00174246	0.000929727
USP34	7	5.03e-07	0.000954157	0.000928773
LOC109918324	13	3.57e-05	0.00125259	0.000928437
CD248	11	0.000100157	0.00175648	0.000928035
LAMA1	9	0.00088826	0.00175632	0.00092485
LOC108801327	11	0.000450047	0.0017564	0.000919401
PTPRB	8	8.6e-06	0.00175492	0.000914434
MMRN2	8	8.6e-06	0.00175492	0.000914434
MTMR3	6	2.63e-05	0.000954158	0.000913757
ITGA3	4	0.000145113	0.00125144	0.000913642
LOC100489773	3	0.000879724	0.00175281	0.000910372
IKZF3	2	0.0017561	0.00174104	0.00090801
CD109	10	0.000729693	0.00175652	0.000907822
RBMS3	8	0.000938061	0.00175611	0.000907474
CCBE1	8	0.000922872	0.00175563	0.000906811
HSD17B13	12	9.79e-05	0.00125258	0.00090477
ABHD6	12	9.79e-05	0.00125258	0.00090477
ELK3	3	0.000534736	0.00175252	0.000904516
DCHS1	10	0.00145422	0.00175655	0.000904337
STON1	7	0.00276583	0.00175661	0.000903729
FBN3	9	0.00187378	0.00175636	0.000900666
EMILIN2	11	0.000269913	0.00175634	0.000900133
GPR182	8	7.59e-05	0.00175553	0.000898134
FOXM1	2	3.35e-05	0.000931928	0.000895899
RBPMS	9	0.000617413	0.00175644	0.000895804
CLDN11	4	0.0015612	0.00175407	0.000895318
LOC104481695	12	7.16e-05	0.00125257	0.000895241
TMEM82	12	7.02e-05	0.00125258	0.00089199
PROSER2	2	0.000157513	0.00100064	0.000890096
TMPRSS13	2	0.000157513	0.00100064	0.000890096
HNRNPD	2	1.84e-05	0.000924194	0.00088458
GDPD4	12	4.92e-05	0.00125258	0.000883967
RUNX3	2	0.000879724	0.00174877	0.000881609
LAMA4	10	0.000230331	0.00175646	0.000879191
LOC106737877	8	2.22e-05	0.00175551	0.000878284
SLC5A9	12	4.64e-05	0.00125259	0.000875478
LOC102557773	3	7.79e-05	0.00100078	0.000874249
LOC109285436	3	7.79e-05	0.00100078	0.000874249
SLC3A1	12	2.33e-05	0.00125259	0.000873445
GCKR	12	2.33e-05	0.00125259	0.000873445
MTTP	12	4.46e-05	0.00125259	0.00087228
ALPI	12	4.46e-05	0.00125259	0.00087228
SLC5A1	12	4.46e-05	0.00125259	0.00087228
KL	12	2.84e-05	0.00125259	0.000871661
PDGFRB	10	5.29e-05	0.00175637	0.000870712
VIL1	12	2.86e-05	0.00125259	0.000870246
UGT8	12	4.18e-05	0.00125258	0.000869534
LOC102936621	10	5.44e-05	0.00175526	0.000867881
ENPP7	12	4.13e-05	0.00125258	0.000867288
LOC104139579	10	9.51e-05	0.00175565	0.00086647
ACOX1	8	0.00245364	0.00125256	0.00086598
SLC13A2	12	2.94e-05	0.00125257	0.000861511
LOC108796942	11	0.000425868	0.00125258	0.000860854
LPAR1	10	0.000142367	0.00175657	0.00085998
LOC108796507	3	0.000358196	0.0010008	0.000858702
LOC106676398	4	0.000475079	0.00125184	0.00085527
LOC108792101	10	0.000111197	0.00175659	0.000854336
LOC106542540	4	0.000834178	0.0017551	0.00085413
TMEFF1	10	0.000469406	0.00175628	0.000850413
PLEKHO1	3	0.00256484	0.00175399	0.00084736
GDPD2	3	0.000562156	0.00100082	0.000845469
SOD3	10	0.000296876	0.00175636	0.000845328
SLC18B1	10	0.00303593	0.00125261	0.000842007
NOVA1	2	0.000879724	0.00175194	0.000837052
KINESIN.LIKE	3	0	0.000931948	0.000835352
THBS2	8	0.00201843	0.00175633	0.000833901
LOC102560429	4	0.0130036	0.00175538	0.000833235
TBC1D10C	2	0.000871346	0.00174247	0.00083301
NUSAP1	3	2.79e-06	0.000931946	0.0008315
R3HDM2	6	2.32e-06	0.000954158	0.000831069
IL20RB	3	0.000677378	0.00100084	0.000829898
VEGFC	8	0.0109446	0.00175707	0.000829332
ACOX3	11	0.00011406	0.00125258	0.000827191
DAO	11	4.32e-05	0.00125257	0.0008263
PTPRZ1	3	2.93e-05	0.00100077	0.000825957
CDON	9	3.62e-05	0.00175616	0.000823497
PPP6R2	6	1.26e-06	0.000954157	0.000823241
CORO1A	2	0.00969456	0.00174524	0.000822613
CARBOXYPEPTIDASE	2	1.45e-05	0.000928493	0.000821284
LOC108715072	2	1.45e-05	0.000928493	0.000821284
LOC108789591	2	1.45e-05	0.000928493	0.000821284
LTBP1	9	0.000206263	0.00175645	0.000821097
LOC100337691	2	2.85e-05	0.000929338	0.000820794
IL16	2	0.00965518	0.00174524	0.000820633
C.X.C	2	6.03e-05	0.000924202	0.000820517
SHMT2	2	8.38e-07	0.000930201	0.000817752
MGC80611	7	0.0109628	0.00175681	0.000817315
TFAP2A	3	1.82e-06	0.00100081	0.000816877
LOC108707328	11	1.98e-05	0.00125259	0.000816194
DAB1	11	1.55e-05	0.00125257	0.000815448
DDC	11	1.55e-05	0.00125257	0.000815448
UNC93A	11	1.55e-05	0.00125257	0.000815448
ANXA6	5	0.00283683	0.00175612	0.00081168
SOS1	6	5.03e-07	0.000954153	0.000810589
LOC108699833	11	3.11e-05	0.00125258	0.000809263
MYO1A	11	3.49e-05	0.00125258	0.000809097
MEP1B	11	3.49e-05	0.00125258	0.000809097
APOA1	11	3.49e-05	0.00125258	0.000809097
SULF1	9	8.16e-05	0.00175626	0.000808806
RPL7	3	0	0.000929349	0.000808759
CD5L	2	0.0104536	0.00174657	0.0008078
MGC116491	11	2.11e-05	0.00125257	0.000807063
LOC102364058	9	0.000493201	0.00175633	0.000806137
CFL2	9	9.47e-05	0.0017563	0.000805787
SLC23A1	11	1.8e-05	0.00125258	0.000805447
ACSL5	11	2.68e-05	0.00125257	0.000803371
LOC106038159	11	2.42e-05	0.00125257	0.00080332
LOC102932655	11	2.42e-05	0.00125257	0.00080332
LOC108696625	11	2.42e-05	0.00125257	0.00080332
RPL8	3	0	0.000929341	0.000802505
ADAMTS3	9	0.000181295	0.00175614	0.000801762
CETP	7	4.83e-06	0.00175489	0.000801458
ADIPOR2	2	1.42e-05	0.000930214	0.000800753
EPHA8	2	1.42e-05	0.000930214	0.000800753
AGMO	11	1.28e-05	0.00125256	0.000799503
SELENON	7	0.000512523	0.00175627	0.000796444
TSPAN7	9	0.000121731	0.0017563	0.000795047
SCARA5	9	7.47e-05	0.00175564	0.000789873
COL16A1	9	8.81e-05	0.00175644	0.000789754
ANGPTL1	9	4.45e-06	0.00175523	0.000788183
EMILIN3	9	0.000268321	0.00175661	0.000788148
EGFL7	7	2.39e-06	0.00175489	0.000787727
ABCC10	10	7.47e-05	0.00125257	0.000785028
HEXDC	10	7.46e-05	0.00125257	0.000784503
KIF26A	9	0.000564619	0.00175664	0.000784329
ETS1	2	0.000879724	0.00175153	0.000779328
LOC101934233	10	6.1e-05	0.00125258	0.000777074
CHL1	3	9.45e-06	0.00100068	0.000776156
LOC108711837	9	0.000181047	0.00175592	0.000775755
TKT	3	0.000290133	0.0010008	0.000771701
S100A13	3	0.000290133	0.0010008	0.000771701
ADAMTS13	9	0.000197884	0.00175631	0.000770988
SRMS	2	2.01e-05	0.000930218	0.000768669
LOC496284	2	2.01e-05	0.000930218	0.000768669
RASSF6	2	2.01e-05	0.000930218	0.000768669
RNF128	2	2.01e-05	0.000930218	0.000768669
LOC104077179	10	3.73e-05	0.00125257	0.000768161
PPP1R16A	10	5.92e-05	0.00125257	0.000766254
CAPNS1	2	0.000157513	0.00100077	0.00076531
CCNA2	2	3.35e-05	0.000931939	0.000764428
LOC108704014	5	0.000964045	0.00175593	0.000764133
TIMP3	8	0.00014307	0.00175637	0.00076136
BMP1	7	0.000929155	0.00175641	0.000759481
USH1C	10	2.05e-05	0.00125257	0.000756523
RPL10A	2	2.85e-05	0.000929341	0.000756218
VMAC	10	9.75e-06	0.00125257	0.00075427
LOC101933276	10	9.75e-06	0.00125257	0.00075427
LOC103183500	3	1.02e-05	0.00100069	0.000751817
LOC109924495	3	1.02e-05	0.00100069	0.000751817
CLDN1	3	1.02e-05	0.00100069	0.000751817
SCRG1	8	0.00026583	0.00175582	0.000751434
LOC102940394	10	1.3e-05	0.00125258	0.00074998
CENPF	2	6.37e-05	0.000931942	0.000749645
ALDH8A1	10	1.2e-05	0.00125258	0.000747256
CA14	10	1.22e-05	0.00125257	0.000746509
GLTPD2	10	2.3e-05	0.00125257	0.00074608
DGAT2	10	2.3e-05	0.00125257	0.00074608
ADAMTS2	8	0.000248122	0.00175627	0.000744246
SRSF9	2	0	0.000924187	0.0007406
AADAT	10	1.63e-05	0.00125256	0.000740303
SLC15A1	10	1.85e-05	0.00125255	0.000740137
FAM188B	6	0.00108207	0.00175559	0.000735326
RPL31	2	0	0.000929337	0.00073391
ALPHA.ASPARTYL	9	0.000347849	0.00125255	0.000733585
KMT2A	4	4.39e-05	0.000954148	0.000732186
BANK1	2	0.0241514	0.00174921	0.000730503
TRAF1	2	0.000879724	0.00175388	0.000722392
LOC104325630	8	0.000232423	0.00175642	0.00071867
MXRA8	8	7.99e-06	0.00175524	0.000718222
NDNF	5	0.00107303	0.00175606	0.000717883
LOC102689436	9	5.08e-05	0.00125256	0.000715794
UPF3A	2	0	0.000943351	0.000713376
QRICH2	2	0	0.000943351	0.000713376
ACAD11	9	3.2e-05	0.00125257	0.00070997
CUBN	9	5.18e-05	0.00125256	0.000707875
ITGA11	8	0.000245587	0.00175662	0.000706977
RUSC2	6	0.00194491	0.00175614	0.000706535
CACNA1G	8	3.19e-05	0.00175565	0.00070576
P3H3	7	0.000502627	0.00175629	0.000702977
PTGES	8	0.000106019	0.00175647	0.000702643
FBLN5	8	0.000513774	0.00175653	0.000702394
ZBBX	2	1.47e-05	0.000943339	0.000702234
PCOLCE	8	0.000170461	0.00175582	0.000701314
TMEM135	9	4.05e-05	0.00125256	0.00070004
BICAUDAL	8	6.09e-05	0.00175622	0.000699166
AQP8	9	4.13e-05	0.00125256	0.00069915
RAD21L1	2	2.05e-05	0.000943353	0.000698404
PLAT	7	0.00135065	0.00175647	0.000695664
PLVAP	6	0	0.00175489	0.000694601
LYVE1	6	0	0.00175489	0.000694601
JANUS	2	1.11e-05	0.000943339	0.000694166
LOC108893010	2	0.00195718	0.00125144	0.000692964
WSCD2	2	0	0.000943353	0.000692837
GATM	9	4.19e-06	0.00125255	0.000691087
PKD2L1	9	5.33e-06	0.00125255	0.000688193
BCO1	9	6e-06	0.00125256	0.000688055
LOC110545982	2	0.000503817	0.00100079	0.00068719
ALCAM.2	2	0.000503817	0.00100079	0.00068719
LOC105031353	2	0.000503817	0.00100079	0.00068719
LOC108718530	2	4.28e-05	0.000943362	0.000687101
ADGRL4	6	0	0.00175478	0.000686481
LOC106596048	2	2.51e-06	0.000929338	0.000686187
STRA6	9	2.35e-05	0.00125255	0.000685701
LOC101934095	9	6.24e-06	0.00125257	0.000685331
APOA4	9	7.1e-06	0.00125257	0.000684072
LOC104153430	9	7.21e-06	0.00125256	0.000683172
PNPLA3	9	4.85e-06	0.00125256	0.00067882
LOC101935906	9	7.65e-06	0.00125255	0.000678654
SLC31A1	9	1.73e-06	0.00125256	0.000678296
DSP	2	0	0.00100072	0.000677394
LOC101945909	9	1.21e-05	0.00125255	0.00067712
CONNEXIN	7	5.9e-05	0.00175629	0.000676304
EHHADH	8	6.46e-05	0.00125256	0.000673418
PHYH	9	3.95e-06	0.00125255	0.000673303
LGALS9C	5	1.69e-05	0.00125216	0.000671359
LTBP3	5	0.0012795	0.00175626	0.000670433
LOC100145014	7	3.7e-05	0.00175517	0.000669568
COL4A2	6	0.000185636	0.00175626	0.000668698
GPRC5B	7	0.000855526	0.00175671	0.000667786
LOC101930905	3	0.000879724	0.00175521	0.00066763
TGFBR3	2	0.000879724	0.00175364	0.000663742
OGN	7	0.000292802	0.00175575	0.000660105
ANGPTL8	7	2.3e-05	0.00125233	0.000657124
LPAR4	4	0.00116797	0.00175612	0.000656436
RPL27A	2	1.09e-05	0.000929346	0.000655174
LOC110090180	7	0.000230904	0.00175565	0.000654951
SEC24B	4	5.38e-06	0.000954148	0.00065228
LOC101953621	7	0.000117582	0.0017564	0.000651757
LOC108698608	7	8.54e-05	0.00175646	0.000649766
SEMA3E	7	4.08e-05	0.00175521	0.000648796
LOC102946223	2	1.81e-05	0.00175035	0.000647674
FERMT3	2	1.81e-05	0.00175035	0.000647674
KIAA1211	3	0.000251547	0.00125184	0.000645161
LOC103200489	3	0.000251547	0.00125184	0.000645161
ALDH1B1	8	1.91e-05	0.00125254	0.000644074
LOC102685633	2	4.96e-05	0.00175137	0.00064276
LOC100497330	7	6.29e-06	0.00175523	0.000642156
LOC101945729	8	6.03e-06	0.00125253	0.000636303
SUSD2	8	6.03e-06	0.00125253	0.000636303
RPL18	2	0	0.000929347	0.000634171
GJC1	5	0.00140968	0.00175611	0.000632979
VGLL1	2	5.59e-07	0.00100069	0.000632519
ADAMTSL4	7	2.46e-06	0.00175607	0.000632315
MAU2	4	4.18e-06	0.000954153	0.000629967
CIDEC	8	4.5e-06	0.00125256	0.000628081
SLC13A1	8	6.65e-06	0.00125256	0.000626406
KHK	8	6.63e-06	0.00125256	0.000626396
SLC2A2	8	1.4e-05	0.00125255	0.00062433
LOC108795422	8	1.4e-05	0.00125255	0.00062433
LOC109313806	7	0.000219929	0.00125254	0.00062357
FMNL3	3	0.000153569	0.00175512	0.00062272
TMEM37	8	1.33e-06	0.00125255	0.000622148
TMEM97	8	1.21e-06	0.00125256	0.000621045
GUCY1B3	6	0.00897696	0.00175687	0.000620893
ANXA13	8	4.68e-06	0.00125255	0.000619989
SLC7A7	8	1.07e-05	0.00125254	0.000619454
LOC108922239	8	1.07e-05	0.00125254	0.000619454
FKBP9	5	0.000343135	0.00175625	0.000619442
OLFM4	8	1.08e-05	0.00125255	0.00061898
ACPP	8	7.54e-07	0.00125254	0.000615112
ELMO1	2	5.03e-05	0.00175275	0.000614703
LOC104371679	6	0.000174704	0.00175552	0.000612898
LOC108716969	5	0.000338092	0.00175618	0.000612351
LOC107114512	5	2.39e-06	0.00175468	0.000610979
LOC104137856	2	9.56e-05	0.00100078	0.000607841
FAM83B	2	9.56e-05	0.00100078	0.000607841
FLNC	6	0.0011019	0.00175653	0.000607417
SPATS2L	6	3.97e-05	0.00175628	0.000606804
PQLC3	2	0	0.00100077	0.000605428
DSEL	2	0	0.00100077	0.000605428
VSIG8	2	0	0.00100077	0.000605428
MALL	2	0	0.00100077	0.000605428
LOC108700425	2	0	0.00100077	0.000605428
LOC108709109	2	0	0.00100077	0.000605428
LOC100021259	2	0	0.00100077	0.000605428
GIT2	4	0	0.000954156	0.000604133
COL5A2	6	0.00010671	0.00175623	0.000603986
BUB1B	2	0	0.000931944	0.000603576
MCAM	4	0.000658403	0.00175525	0.000601019
AURKA	2	0	0.000931942	0.000599724
LOC101354073	2	0.000654276	0.00175377	0.000597992
KANK4	6	0.000582054	0.00175677	0.000595628
SOX19	2	2.13e-05	0.00100077	0.000594946
LOC104465700	2	2.13e-05	0.00100077	0.000594946
LOC109313679	5	1.98e-05	0.00175541	0.000594607
VWA5A	2	0	0.00100077	0.000592593
ATG2B	4	0	0.00095415	0.00059136
GNAZ	7	2.94e-05	0.0012525	0.000591111
LOC494636	6	0.000250431	0.00175574	0.000590857
FLT1	2	1.01e-05	0.00175212	0.000589522
PUMILIO	4	0	0.000954153	0.000588662
MMP16	5	0.00106185	0.00175645	0.000587435
LOC108702984	7	3.33e-05	0.00125253	0.000586396
MEIS3	6	1.27e-05	0.00175514	0.000584752
LOC102933104	2	7.06e-05	0.00175377	0.000582301
LOC108718651	2	7.54e-05	0.000954135	0.000582136
CDH26	2	0.000113205	0.00100077	0.000578368
SORCS2	6	9.09e-05	0.00175655	0.000577229
CLEC11A	6	9.09e-05	0.00175655	0.000577229
HYKK	7	5.93e-06	0.00125253	0.000576329
TWIST3	6	2.86e-05	0.00175627	0.000576
DCBLD1	2	0.00017466	0.0010008	0.000575926
PCDH19	6	7.3e-05	0.00175607	0.000574659
NAV3	2	0	0.0017528	0.000574579
SYBU	6	9.23e-05	0.00175603	0.000574012
DNAJB4	3	0.00167318	0.00175472	0.00057401
LOC109314240	6	0	0.00175504	0.000573781
TTC36	6	2.79e-05	0.00175625	0.000573207
ACMSD	7	3.72e-06	0.00125254	0.000570552
DCN	5	6.63e-06	0.00175446	0.000570135
SLC51B	6	0.000137244	0.00125253	0.000569622
ILF3	1	0	0.000924182	0.000568345
KY	7	5.47e-06	0.00125256	0.000568256
TMOD2	6	2.73e-05	0.00175607	0.000567674
LOC108790013	7	2.35e-06	0.00125252	0.000567343
PTER	7	3.76e-07	0.00125254	0.000567041
RBPMS2	3	0.000216527	0.00175481	0.00056703
ZEB2	2	1.21e-05	0.00175365	0.000566092
SLC25A20	7	0	0.00125254	0.000564898
LOC107982642	6	0.000146924	0.00175617	0.000564198
LOC102365697	2	2.25e-05	0.00100073	0.000563898
ITIH5	2	0.000879724	0.0017549	0.0005633
ADGRA2	5	0.000465374	0.00175601	0.000563001
CD79B	1	0	0.00173814	0.000562651
C6H8ORF22	7	1.22e-05	0.00125254	0.000562368
COL8A2	5	0.00042667	0.00175596	0.000561648
WNT10B	2	0	0.00100066	0.000561608
LOC104833746	6	5.52e-07	0.00175602	0.000561413
LOC110391986	7	8.9e-06	0.00125253	0.000557529
NLGN1	5	0.00018274	0.0017562	0.000557316
CTGF	6	7.51e-05	0.00175571	0.000557078
PREX2	4	0.000450921	0.00175538	0.000554345
G6PC2	3	0.00147291	0.00125247	0.000547491
LOC103180280	2	0	0.00100069	0.000547231
LOC102796035	2	0	0.00100069	0.000547231
LOC108787608	2	0	0.00100069	0.000547231
LAMB1	4	0.000243249	0.00175616	0.000540907
MTSS1L	2	0.000940548	0.00175351	0.000539293
EFEMP2	5	0.0001211	0.00175626	0.000536861
PECAM1	4	3.37e-06	0.00175468	0.000535405
STAT4	1	0	0.001741	0.000532246
TCAM1	4	6.38e-05	0.00175579	0.000531926
SRSF3	1	0	0.000924189	0.000531573
SLC25A10	6	2.01e-05	0.00125254	0.000531241
LOC104635427	5	9.07e-05	0.00175622	0.000527598
SLC5A6	6	2.3e-05	0.00125254	0.00052715
LAYN	2	0.000177259	0.00175463	0.000525849
CHD9	3	4.13e-06	0.000954152	0.000523956
2021-09-11	3	0.00426617	0.00175637	0.000521168
LOC106705246	6	6.25e-06	0.00125255	0.000520194
ITPR1	2	0	0.00175462	0.00051884
CLSPN	1	0	0.000931912	0.000517868
LOC106722339	5	2.64e-06	0.00175585	0.000517865
LOC109700025	5	2.64e-06	0.00175585	0.000517865
SNCAIP	5	2.64e-06	0.00175585	0.000517865
ZBTB11	1	0	0.00100055	0.000515402
GRHL2	1	0	0.00100055	0.000515402
EBF2	5	9.16e-07	0.00175483	0.000514931
APLP2	2	0	0.00125102	0.000514089
HNRNPAB	1	0	0.000924186	0.000513058
LOC106604997	1	0	0.00174731	0.000511795
TNFAIP6	5	0	0.00175464	0.000510343
LOC104533247	1	0	0.000924193	0.000509147
IYD	6	3.73e-06	0.00125253	0.000508115
CILP2	5	7.98e-07	0.00175501	0.000507675
SFXN1	3	0.000208506	0.0012522	0.000507326
PYROXD2	6	0	0.00125254	0.000507231
DPP4	6	0	0.00125254	0.000507231
LOC101951698	5	1.03e-05	0.00175614	0.000505053
MMP2	5	2.45e-05	0.00175626	0.000504614
TNMD	5	0	0.00175503	0.000504533
MBD1	3	0	0.000954143	0.000502861
MED13	3	3.35e-07	0.000954143	0.000500701
LOC100557412	1	0	0.0012506	0.000499495
LOC108717898	1	0	0.0012506	0.000499495
LOC100170549	1	0	0.0012506	0.000499495
R3HDML	5	3.96e-06	0.00175509	0.000497586
PI15	5	0	0.00175521	0.000496938
ABI3BP	5	0	0.00175516	0.000496311
PIGR	2	0.000494321	0.00125231	0.000496031
LOC102460270	2	0.000494321	0.00125217	0.00049577
ABCG2	6	0	0.00125252	0.000495522
TMEM200A	5	5.19e-06	0.00175608	0.000494493
NQO1	3	0.000494321	0.00125238	0.000493312
KHDRBS3	1	0	0.00175046	0.000492859
CYBB	1	0	0.00173958	0.000492803
ASPN	5	0	0.00175521	0.000492207
OLFML3	5	1.16e-06	0.00175626	0.000491272
BGN	5	1.16e-06	0.00175626	0.000491272
COL6A3	5	1.16e-06	0.00175626	0.000491272
ABCA6	5	8.51e-06	0.00175598	0.000491101
LOC109103151	5	6.18e-05	0.00175637	0.000491012
HGD	5	0	0.00175521	0.000490208
LOC102944312	5	6.85e-05	0.00175575	0.000489831
ATXN1	2	8.38e-07	0.000954113	0.000489806
TNS2	5	5.17e-07	0.00175603	0.000487363
LOC102462176	5	2.1e-05	0.00125251	0.000487177
PALD1	4	0.000372575	0.00175617	0.000486901
RPL18A	1	0	0.000929325	0.000485949
CMTM5	3	0.00055885	0.00175605	0.000485746
GK	5	3.75e-05	0.00125253	0.000485718
PRSS1	1	0	0.00092849	0.000483931
LOC102934296	1	0	0.00092849	0.000483931
LOC109303436	1	0	0.00092849	0.000483931
CTRC	1	0	0.00092849	0.000483931
LOC103033388	1	0	0.00092849	0.000483931
CTRL	1	0	0.00092849	0.000483931
LOC102460988	1	0	0.00092849	0.000483931
CPA1	1	0	0.00092849	0.000483931
CELA3B	1	0	0.00092849	0.000483931
LOC495520	1	0	0.00092849	0.000483931
LOC108803689	1	0	0.00092849	0.000483931
CHIT1	1	0	0.00092849	0.000483931
LOC108588819	5	3.24e-06	0.00175621	0.000482845
MYO1F	1	0	0.00174511	0.000482406
PODXL	3	0.000358912	0.00175516	0.000481701
LOC100075357	4	0.00023239	0.00175625	0.000481066
MAMDC2	4	0.00023239	0.00175625	0.000481066
PPFIA1	3	0	0.000954147	0.000478056
PEA15	2	0	0.00175503	0.000477701
T	1	0	0.00174245	0.000477318
LCP1	1	0	0.00174245	0.000477318
NCF4	1	0	0.00174245	0.000477318
DOCKING	1	0	0.00174245	0.000477318
TMC8	1	0	0.00174245	0.000477318
LOC108424801	1	0	0.00174245	0.000477318
NCKAP1L	1	0	0.00174245	0.000477318
LTB	1	0	0.00174245	0.000477318
LAT2	1	0	0.00174245	0.000477318
LOC101933916	1	0	0.00174245	0.000477318
TAGAP	1	0	0.00174245	0.000477318
PSTPIP1	1	0	0.00174245	0.000477318
LOC106491130	1	0	0.00174245	0.000477318
LOC107204426	1	0	0.000928473	0.000474465
FBXL7	4	0.000433154	0.00175611	0.000473857
LOC104947167	3	0.000299491	0.0017549	0.000470651
NIPSNAP1	5	1.83e-05	0.00125252	0.000470603
UGT2B17	5	1.22e-05	0.00125254	0.000469086
EBF1	1	0	0.00175006	0.000468326
PGPEP1	3	0.00132204	0.00125251	0.00046769
SEC24A	3	0.00122808	0.00125248	0.000467093
RBKS	5	5.54e-06	0.0012525	0.000466311
FAAH.1	3	3.55e-05	0.00175586	0.000465333
DHRS4	5	1.01e-05	0.00125254	0.000464198
TBC1D9B	2	3.04e-05	0.000954147	0.000463776
CYP39A1	4	0.000755696	0.0012525	0.000462951
LOC102573702	4	1.27e-05	0.00175511	0.0004628
CAST	1	0	0.00100069	0.000462368
CLCN2	2	6.37e-06	0.00125183	0.000462333
SEMA3G	4	0.000702302	0.0017564	0.000462238
LOC108714167	1	0	0.000931924	0.000461993
ZC3H3	2	0	0.000954134	0.000461351
EHBP1	2	0	0.000954134	0.000461351
DBF4B	1	0	0.000929328	0.000458504
HSPA12B	4	0.000836902	0.00175639	0.000456042
S100A1	2	2.89e-06	0.00175327	0.000453693
SMPDL3B	1	0	0.000930212	0.000453209
LOC102684327	1	0	0.000930212	0.000453209
MYO1D	1	0	0.000930212	0.000453209
CHPT1	1	0	0.000930212	0.000453209
FAM83F	1	0	0.000930212	0.000453209
ANO9	1	0	0.000930212	0.000453209
MAP7D2	1	0	0.000930212	0.000453209
SPTLC3	1	0	0.000930212	0.000453209
RPS15	1	0	0.000929325	0.000453022
RBM47	1	0	0.000930199	0.000452572
LOC109913156	1	0	0.000930199	0.000452572
BCL2L15	1	0	0.000930199	0.000452572
VILL	1	0	0.00100064	0.000452004
LOC108783880	1	0	0.00100064	0.000452004
TMEM30B	1	0	0.00100064	0.000452004
LOC108783876	1	0	0.00100064	0.000452004
LOC102560426	1	0	0.00100064	0.000452004
SCNN1B	1	0	0.00100064	0.000452004
FAM110B	4	2.04e-05	0.00175581	0.000451592
BNC2	3	2.22e-06	0.00175494	0.000451418
TNS1	1	0	0.00175003	0.000450105
FA2H	5	2.3e-07	0.00125252	0.000448162
JCAD	3	0	0.00175469	0.000447448
LOC104635543	4	0.000140065	0.00175547	0.000446195
COL6A2	4	0.000140065	0.00175547	0.000446195
APOA5	5	0	0.00125253	0.000445854
SLC34A2	5	0	0.00125253	0.000445854
LOC108707754	5	0	0.00125252	0.000445718
DENND5A	4	5.86e-07	0.00175582	0.000444308
PPP1R9B	1	0	0.00175241	0.000444128
DPYD	5	1.63e-06	0.00125249	0.000442837
CAVIN1	3	1.13e-05	0.00175513	0.000442608
ST5	4	5.37e-05	0.00175632	0.000442595
MASP1	4	5.39e-05	0.00175649	0.000441741
CADHERIN	5	0	0.00125249	0.000439098
ENPP3	5	5.29e-06	0.00125251	0.000438486
LOC101949878	1	0	0.000943321	0.000438332
TAT	4	0	0.0017547	0.000437801
COX4I2	3	0.000171527	0.00175615	0.000436844
CATALASE	5	1.43e-06	0.00125248	0.000435431
LGALS2	4	5.57e-05	0.00125237	0.000433434
PGLYRP1	4	0.000106636	0.00125248	0.000433135
CCDC80	4	0	0.00175624	0.000432799
LOC108717194	1	0	0.00100063	0.000431134
LOC101734364	4	5.48e-05	0.00175648	0.000429243
LVRN	4	1.65e-06	0.00175515	0.000429144
GULP1	4	0	0.00175584	0.000428729
NID2	4	0	0.00175629	0.000428697
CD93	3	0	0.00175467	0.000428548
DLK1	3	0	0.00175467	0.000428548
APLNR	3	0	0.00175467	0.000428548
BCHE	4	7.63e-05	0.00125245	0.000428481
3.KETOACYL.COA	2	0.000135954	0.00125217	0.000428332
RGS7BP	4	0	0.00175598	0.000428006
STEAP4	4	1.92e-06	0.00175515	0.000428001
PXDC1	3	0.00171469	0.0017564	0.00042747
COLEC12	4	1.28e-06	0.00175515	0.000426002
GALNT16	4	2.2e-05	0.00175585	0.000425879
ANGPTL2	4	1.7e-05	0.00175535	0.000424602
LOC100126648	1	0	0.00125163	0.000424266
PFKL	1	0	0.00125163	0.000424266
PTX3	4	0	0.00175501	0.000423826
FAM110D	3	0	0.00175467	0.000423569
FAT4	4	1.28e-05	0.00175636	0.000422546
TDRD6	1	0	0.000943336	0.00042195
SERPINH1	3	4.9e-05	0.00175608	0.000421589
NEPHROBLASTOMA	4	3.74e-06	0.0017553	0.000421255
LOC101950163	4	7.31e-06	0.00175597	0.000421059
VWF	3	0	0.00175449	0.000420428
FAM171A2	3	0.000181501	0.00175623	0.000420279
PROMININ.2	1	0	0.00100071	0.000419888
DIO3	1	0	0.00100071	0.000419888
KIF9	1	0	0.000943339	0.000419757
CEP57	1	0	0.000943339	0.000419757
FBXO47	1	0	0.000943339	0.000419757
PAX7	1	0	0.000943331	0.000419674
P3H4	1	0	0.00175216	0.000419202
MAGI2	1	0	0.00175193	0.000418122
LOC108504753	1	0	0.00125172	0.000417209
PEX5	1	0	0.00125172	0.000417209
SLC48A1	1	0	0.00125172	0.000417209
TOR1AIP2	1	0	0.00125172	0.000417209
TIMP2	4	1.72e-06	0.0017562	0.000416621
CADM3	3	0.000113834	0.00175593	0.000416416
PEX5L	1	0	0.000943334	0.000414021
CARBAMOYL	1	0	0.000943334	0.000414021
LOC100931381	1	0	0.000943334	0.000414021
ATL1	1	0	0.000943334	0.000414021
CNTN1	1	0	0.00175193	0.000413417
CELF2	1	0	0.00175148	0.000412622
APOLD1	3	0	0.00175448	0.000411629
FKBP10	2	1.56e-05	0.00175403	0.000411483
LAMB2	2	1.73e-05	0.00175403	0.000410746
FAM178B	1	0	0.00094335	0.000410191
MYO18B	1	0	0.00094335	0.000410191
LOC102462360	1	0	0.00094335	0.000410191
LOC109897890	1	0	0.00094335	0.000410191
LOC398398	1	0	0.00094335	0.000410191
CDCA9	1	0	0.00094335	0.000410191
MUTS	1	0	0.00094335	0.000410191
AGMAT	4	2.8e-06	0.00125249	0.000408016
XPNPEP1	4	1.39e-05	0.00125252	0.0004063
LOC102941511	1	0	0.00175022	0.000404575
TM6SF2	4	9.28e-06	0.00125252	0.000403692
LSAMP	3	0.000233085	0.00175607	0.000400301
MITF	1	0	0.00175133	0.00039505
DEDD2	2	0	0.000954135	0.000394726
LOC108798327	2	0	0.00175521	0.000390298
EDC4	2	0	0.000954141	0.000388479
LOC108695399	1	0	0.00175315	0.000388472
SRCIN1	1	0	0.00175315	0.000388472
LOC106887812	1	0	0.00175315	0.000388472
ANPEP	4	0	0.00125252	0.000388188
LMOD1	2	0	0.00175473	0.000386798
LOC104635029	2	0	0.00175473	0.000386798
MMP23B	2	0	0.00175473	0.000386798
CDH6	2	0	0.00175473	0.000386798
RASGRP3	1	0	0.00175136	0.00038648
ILVBL	4	1.65e-06	0.00125252	0.000385874
LOC108799375	4	0	0.00125246	0.000385079
ABCD4	4	3.76e-07	0.00125247	0.000384691
ZNF609	1	0	0.000954098	0.000384519
MME	4	0	0.00125248	0.000384217
HNRNPM	1	0	0.000931934	0.00038398
HELZ	2	0	0.00095415	0.000383774
PHOSPHOENOLPYRUVATE	4	0	0.00125252	0.000383761
INHBC.1	4	0	0.0012525	0.000383533
ZMYM2	2	0	0.000954143	0.00038346
PERP	1	0	0.00100071	0.000383371
MEOX1	3	0.000428648	0.00175606	0.000381795
COQ6	4	0	0.00125249	0.000381186
COLGALT2	2	0.000365341	0.00175565	0.000380327
NAAA	4	0	0.0012525	0.000379976
TKFC	4	1.68e-07	0.00125246	0.000379654
RASL11A	3	8.76e-07	0.00175512	0.000379346
DNAJC22	3	3.43e-05	0.00125235	0.000378871
LOC101419268	3	3.43e-05	0.00125235	0.000378871
LOC107983828	3	4.82e-05	0.00125244	0.000377769
KDM6B	2	0	0.000954147	0.000376991
ORF2	4	0	0.00125251	0.000376903
MYH10	2	0.0003046	0.00175625	0.000376857
ITGA7	1	0	0.00175161	0.000376657
MDK	1	0	0.00175342	0.000376514
MAOB	3	6.81e-05	0.00125242	0.00037635
DCLK2	2	0.000358697	0.00175545	0.000372536
STYK1	1	0	0.00100077	0.000372297
LOC108798040	1	0	0.00100077	0.000372297
LOC104668836	1	0	0.00100077	0.000372297
LOC110314323	1	0	0.00100077	0.000372297
UPK1B	1	0	0.00100077	0.000372297
LOC102069979	1	0	0.00100077	0.000372297
RBBP8NL	1	0	0.00100077	0.000372297
GINS3	1	0	0.000931938	0.000371734
SODIUM.GLUCOSE	3	4.96e-05	0.00125243	0.000370814
RHBDL2	1	0	0.0010007	0.000370476
KCTD9	1	0	0.00100074	0.000370243
LOC109324516	1	0	0.00100074	0.000370243
LOC108801770	1	0	0.00100074	0.000370243
UPK1A	1	0	0.00100074	0.000370243
SUV39H1	1	0	0.000931941	0.000368954
ERCC6L	1	0	0.000931941	0.000368954
KIF22	1	0	0.000931941	0.000368954
TPX2	1	0	0.000931941	0.000368954
RRM1	1	0	0.000931939	0.000368888
P3H1	3	4.02e-06	0.0017562	0.000368632
EEF1B2	1	0	0.00092934	0.000366489
SH2B3	1	0	0.00175272	0.000365335
ZDHHC8	1	0	0.00175272	0.000365335
LOC108792102	1	0	0.00100073	0.000364024
SYNPO2	3	7.38e-05	0.00175633	0.000363666
PM20D1	3	1.9e-05	0.00125249	0.00036289
CA5A	1	0	0.00100077	0.000361582
LOC101734565	1	0	0.00100077	0.000361582
LOC106860851	1	0	0.00100077	0.000361582
LOXE	1	0	0.00100077	0.000361582
LOC104531742	1	0	0.00100077	0.000361582
LOC108793661	1	0	0.00100077	0.000361582
LOC108700758	1	0	0.00100077	0.000361582
SLIT2	3	8.69e-07	0.0017557	0.000360538
LOC106702816	2	2.28e-05	0.00175451	0.000360492
BDKRB2	2	0.0010441	0.00175559	0.000359178
PODN	3	0	0.00175596	0.000357142
CRISPLD1	3	1.28e-06	0.00175512	0.000356689
COL12A1	3	0	0.00175607	0.000355717
ABTB2	3	0	0.0017558	0.000355173
LOC102929463	3	0	0.0017558	0.000355173
LOC103058238	3	0	0.00175588	0.00035468
PDZRN3	3	1.01e-05	0.00175599	0.000354444
ENPP2	3	1.6e-06	0.00175588	0.000354116
EVA1B	3	0	0.0017559	0.000353134
LOC100486063	3	3.25e-05	0.00175571	0.000352824
RFTN2	3	0	0.00175593	0.000351591
LOC110077729	1	0	0.00100068	0.000351456
LOC101942719	1	0	0.00100068	0.000351456
SERPINB5	1	0	0.00100068	0.000351456
LOC104614514	1	0	0.00100068	0.000351456
TXNRD1	1	0	0.00100068	0.000351456
LOC109324342	3	0	0.00175514	0.000351086
OSMR	3	0	0.00175593	0.000350237
TAGLN	3	0	0.00175612	0.000350162
TEK	1	0	0.00175181	0.000349977
ADM2	1	0	0.00125189	0.000347925
HNF4G	1	0	0.00125175	0.000347814
B3GNT9	3	4.24e-06	0.00175609	0.000347389
CAVIN2	2	0	0.00175495	0.000347325
ANGPTL7	3	2.6e-06	0.00175582	0.000347201
TMPRSS2	3	4.84e-06	0.00125244	0.000346683
HMGCS2	3	2.8e-06	0.00125235	0.000346516
LIPH	1	0	0.00125172	0.000343868
SDSL	1	0	0.00125172	0.000343868
CPT2	1	0	0.00125172	0.000343868
LOC103101020	1	0	0.00125172	0.000343868
DGAT1	1	0	0.00125172	0.000343868
LOC104625553	1	0	0.00175338	0.00034278
FGR	1	0	0.00175376	0.000341712
LOC108718813	1	0	0.00175376	0.000341712
TNS4	1	0	0.00100066	0.000341697
REEP6	3	4.55e-06	0.00125242	0.000341213
AOC3	2	0	0.0017543	0.000338045
LOC108704955	2	0	0.00175562	0.000334565
PCDH17	2	0	0.00175467	0.000334472
HEG1	2	5.72e-06	0.00175526	0.000331658
RUNX1T1	2	3.05e-06	0.00175537	0.000331454
LAMC1	2	0.000171527	0.00175613	0.000330693
LOC109913010	3	0	0.00125251	0.000329893
AOC1	3	0	0.00125251	0.000329893
LOC108801348	3	0	0.00125251	0.000329893
LOC109092859	3	0	0.00125249	0.000329296
NTN1	3	0	0.00125249	0.000329296
ABI2	1	0	0.00175338	0.000329142
NCAM.180	1	0	0.00175338	0.000329142
TBX5	2	4.19e-07	0.00175457	0.000328302
TM4SF5	3	0	0.00125247	0.000327546
TMEM55A	2	5.42e-05	0.00175554	0.000327192
CUNH9ORF64	3	0	0.00125247	0.000326551
SOX17A	2	0	0.00175448	0.000326351
LDB2	1	0	0.00175374	0.000326273
LOC108704363	3	0	0.00125249	0.000325867
CYB5R2	3	0	0.00125248	0.000323553
LOC102937281	3	0	0.00125248	0.000323553
LOC102940339	3	0	0.00125249	0.000323519
DLL3	2	0	0.00175448	0.000322531
LOC103281072	1	0	0.0017542	0.000321249
LRRC15	1	0	0.0017542	0.000321249
GPD1	3	4.02e-07	0.00125242	0.000319469
SCCPDH	3	0	0.0012525	0.000319228
AMT	3	0	0.00125246	0.000318476
LOC101872848	3	0	0.00125246	0.000318476
LOC101391786	3	1.5e-06	0.00125237	0.000318294
CALD1	2	0	0.00175607	0.000317526
CALML4	2	1.23e-05	0.00125224	0.000316866
FAXDC2	3	0	0.00125238	0.000314664
DNAJC13	3	0	0.00125238	0.000314664
TEX2	1	0	0.00125177	0.000314621
SLC9A3R1	2	9.77e-06	0.00125208	0.00031325
LOC102456231	2	2.32e-05	0.00125232	0.000313167
LOC106628065	2	2.26e-05	0.00125229	0.000312656
RETSAT	2	3.52e-05	0.00125245	0.000312151
LOC104027333	2	3.52e-05	0.00125245	0.000312151
LOC109312801	1	0	0.00175412	0.00031207
LOC102456152	2	9.38e-06	0.00125224	0.000309911
THROMBOSPONDIN.1	1	0	0.00175363	0.00030742
EHD2	1	0	0.00175363	0.00030742
APCDD1	1	0	0.00175363	0.00030742
ST3GAL6	1	0	0.0017544	0.000302594
ITGA9.2	1	0	0.0017544	0.000302594
ENTPD1	1	0	0.0017544	0.000302594
MPDZ	1	0	0.0017544	0.000302594
CPXM2	2	3.08e-05	0.00175581	0.000301196
CLCF1	2	2.06e-06	0.00175537	0.000299804
ATP10A	2	0	0.00175575	0.000299356
LOC102929426	2	0	0.001756	0.000298009
DACT1	2	1.62e-06	0.00175529	0.000294116
SERPINE1	2	0	0.00175488	0.000293813
LOC102366945	2	0	0.00175398	0.000289997
ISM1	2	0	0.00175556	0.0002887
LOC108718662	2	4.73e-06	0.00125228	0.000285865
LOC108719793	2	0	0.00175579	0.000285131
FADS2	1	0	0.00125183	0.000284823
GGT1	2	4.84e-06	0.00125237	0.000284758
CROT	2	6.54e-06	0.00125248	0.000283896
SYDE1	2	0	0.00175577	0.000283777
AGTR1	2	0	0.00175577	0.000283777
LOC108707014	2	0	0.00125235	0.0002835
LOC108794386	1	0	0.00175421	0.000283401
EPHB1	1	0	0.00175421	0.000283401
ECI2	2	0	0.00125247	0.000283075
COL11A1	2	0	0.00175482	0.000282963
LOC104295092	2	0	0.0017551	0.000282711
APOH	2	3.54e-06	0.00175464	0.000281796
LOC107125945	2	0	0.00175499	0.00028134
ITGB3	2	0	0.00175574	0.000280262
LOC103608471	2	0	0.00175595	0.000279758
PKDCC	2	0	0.00175574	0.000278482
EMID1	2	4.74e-06	0.00175573	0.000277262
SSTR5	2	0	0.00175469	0.000277043
AHCYL1	1	0	0.00125196	0.000276883
LOC108647342	2	6.13e-07	0.00175576	0.000276203
TBXA2R	2	0	0.00175501	0.000275672
LOC108715897	1	0	0.001755	0.000273101
LOC102345934	2	0	0.00125247	0.000267572
LOC108708823	1	0	0.00175461	0.00026748
ADAMTSL2	1	0	0.00175461	0.00026748
HTRA3	1	0	0.00175445	0.000267014
NPC1L1	2	0	0.0012523	0.000266046
KCNK17	2	0	0.0012523	0.000266046
RICTOR	1	0	0.000954124	0.000265443
BPTF	1	0	0.000954134	0.000265277
LOC106887443	2	0	0.00125232	0.000262053
CALB1	2	0	0.00125232	0.000262053
SLC22A18	2	0	0.00125244	0.000261198
LOC108700905	2	0	0.00125249	0.000260933
C1R	1	0	0.00175458	0.000259152
LMBR1L	2	0	0.00125245	0.000257572
PANK3	2	0	0.00125245	0.000257572
GAMT	2	0	0.00125237	0.000257414
CALU	1	0	0.00175416	0.000256429
CNN3	1	0	0.00175416	0.000256429
ICAM5	1	0	0.00175416	0.000256429
SYNM	1	0	0.00175416	0.000256429
STX19	1	0	0.000954129	0.000256235
STXBP5	1	0	0.000954145	0.000255608
ATF7	1	0	0.000954145	0.000255608
TRPM7	1	0	0.00095413	0.000254193
LOC108645280	1	0	0.00095413	0.000254193
LOC102364754	1	0	0.0017548	0.000252281
LOC102357651	1	0	0.00125178	0.000250651
VAT1	1	0	0.00175403	0.000250087
JAM3	1	0	0.00175403	0.000250087
DICER1	1	0	0.000954134	0.000248181
LOC110332722	1	0	0.00175339	0.000243968
GBA3	1	0	0.00125176	0.000243696
LOC103164503	1	0	0.00175489	0.000243263
CCDC85B	1	0	0.0017546	0.000239329
SHANK3	1	0	0.00175447	0.000238357
KANK3	1	0	0.00175447	0.000238357
LOC108709866	1	0	0.00175447	0.000238357
SLC24A3	1	0	0.00175463	0.000233531
MFAP4	1	0	0.00175415	0.00023346
LOC102357987	1	0	0.00175447	0.000233226
LOC102155804.2	1	0	0.00175429	0.000231188
PCDH12	1	0	0.00175528	0.000227669
ITGA5	1	0	0.00175528	0.000227669
SDC3	1	0	0.00175512	0.000223745
APLP1	1	0	0.00175512	0.000223745
SORD	1	0	0.00125215	0.000221575
ABCD3	1	0	0.00125215	0.000221575
HSD11B1	1	0	0.00125215	0.000221575
LOC104308871	1	0	0.00125215	0.000221575
PLASTIN.1	1	0	0.00125215	0.000221575
KIAA1211L	1	0	0.00125198	0.000216106
LOC100564731	1	0	0.00175545	0.000215833
CD300LD	1	0	0.00175545	0.000215833
EPHA7	1	0	0.00175545	0.000215833
SDC2	1	0	0.00175576	0.000215647
ABCC9	1	0	0.00175576	0.000215647
CREB3L1	1	0	0.00175489	0.000215109
KERA	1	0	0.00175378	0.000214232
KAZALD1	1	0	0.00175397	0.000213089
HYAL4	1	0	0.00175397	0.000213089
COL21A1	1	0	0.001754	0.000213082
INACTIVE	1	0	0.00175474	0.000212027
GPR153	1	0	0.00175474	0.000212027
LOC105910911	1	0	0.00175599	0.000211375
THBS3	1	0	0.00175455	0.00021109
SPON2	1	0	0.00175455	0.00021109
SPOCK3	1	0	0.00175455	0.00021109
CPZ	1	0	0.00175411	0.000210956
SEMA3D	1	0	0.00175522	0.000210668
LOC101938485	1	0	0.00175522	0.000210668
FBLN1	1	0	0.00175495	0.000210403
NRN1	1	0	0.00175573	0.000210221
CPAMD8	1	0	0.00175516	0.000209979
COL8A1	1	0	0.00175526	0.000208162
CLEC19A	1	0	0.00175526	0.000208162
FAM43A	1	0	0.00175551	0.000208014
LOC104044042	1	0	0.00175428	0.000207818
EMP3	1	0	0.00175467	0.000207795
ALPHA1	1	0	0.00175467	0.000207795
CHAD	1	0	0.00175467	0.000207795
CRISPLD2	1	0	0.00175478	0.000206986
SRPX2	1	0	0.00175497	0.000206424
FAM20A	1	0	0.00175448	0.000206359
CHST1	1	0	0.00175508	0.000206097
PAQR9	1	0	0.00125228	0.000206072
PLA2G3	1	0	0.00125228	0.000206072
LOC100757489	1	0	0.00125228	0.000206072
MATK	1	0	0.00125228	0.000206072
CUNH1ORF115	1	0	0.00125228	0.000206072
LOC102355247	1	0	0.00125228	0.000206072
NAALADL1	1	0	0.00125228	0.000206072
LOC108797202	1	0	0.00125228	0.000206072
MYO15A	1	0	0.00125223	0.000203326
LOC100487960	1	0	0.00125223	0.000203326
CYSTM1	1	0	0.00125231	0.000200295
RAB11FIP4L	1	0	0.00125231	0.000200295
LOC102935927	1	0	0.00125231	0.000200295
LOC108713475	1	0	0.00125217	0.000200128
PEX11G	1	0	0.00125244	0.000199433
SRD5A2	1	0	0.00125244	0.000199433
MPP1	1	0	0.00125207	0.000199119
LOC102447917	1	0	0.00125232	0.000199036
LOC102458636	1	0	0.00125232	0.000199036
MYO7B	1	0	0.00125245	0.000198612
MISP	1	0	0.00125245	0.000198612
SLC46A1	1	0	0.00125241	0.000198015
LTA4H	1	0	0.00125241	0.000198015
SCD	1	0	0.00125236	0.000195407
LOC102576344	1	0	0.00125233	0.000195251

## Sheet: MetamorphosedAxolotl_GRNs_nodes
	Degree	Betweenness	Closeness	PAGErank
L3MBTL1	508	0.0251322	0.00158445	0.00613112
CAPRIN2	530	0.0287205	0.00158447	0.00610625
GAPDH	504	0.0213446	0.00158457	0.00574512
PPM1D	414	0.011445	0.00158422	0.00462548
ELAVL2	409	0.0118777	0.0015844	0.00450517
RFX4	320	0.0220741	0.00158443	0.00440905
MAK	382	0.00937723	0.0015842	0.00439999
RCOR3	347	0.0426123	0.00158455	0.00437559
A1CF	79	0.00441988	0.000448073	0.00429082
LIN37	372	0.00921719	0.0015843	0.00423404
ZBTB41	386	0.0102723	0.0015843	0.00422465
CD36	77	0.00470306	0.000448072	0.00421878
RIPPLY1	291	0.019956	0.0015841	0.00421607
MBD3	367	0.0121726	0.00158437	0.00420779
FKBP6	332	0.00915727	0.00158427	0.00395746
CREB3L3	66	0.00189493	0.000448053	0.00394219
ANKRD2	352	0.00808399	0.00158413	0.003901
YBX2	338	0.00734936	0.00158423	0.00374975
MAEL	326	0.00721813	0.00158429	0.00362643
GATAD2B	297	0.0187939	0.00158441	0.00362482
NOSTRIN	61	0.00159858	0.000448053	0.00331904
TDRD9	277	0.00734828	0.00158417	0.00330178
XDH	59	0.00286194	0.000448069	0.00328459
ADTRP	295	0.00436344	0.00158418	0.00328041
LIN28B	271	0.00804891	0.00158417	0.00324687
BRD7	227	0.0220468	0.00158429	0.00324348
SIGIRR	26	0.013297	0.00044809	0.00324338
ATF1	291	0.00297839	0.001584	0.00311601
HLTF	243	0.0166778	0.00158433	0.00305831
BTBD18	208	0.0113527	0.00158406	0.00303565
ZC3H4	264	0.0114882	0.00158422	0.00303173
HDAC6	138	0.0330598	0.00158362	0.00299884
ZMYND11	253	0.0118653	0.00158417	0.00293485
DCP1B	238	0.00727043	0.00158411	0.00293071
AHI1	242	0.00979359	0.00158412	0.00292386
POLR1A	264	0.00555461	0.00158416	0.00291726
CDH13	83	0.00105883	0.000414238	0.00286913
ZC3H3	155	0.0236512	0.00158397	0.00281628
CCNA1	204	0.00718044	0.00158379	0.00280519
TDRD1	228	0.00450344	0.00158406	0.00276541
UBXN2A	245	0.00363611	0.00158369	0.00270892
MYOM1	235	0.00489877	0.00158394	0.0027032
APOB	52	0.000587453	0.000448051	0.00267184
MEIOC	154	0.00868017	0.00158363	0.00266212
RYR2	241	0.00238455	0.00158393	0.00265948
EIF2B2	162	0.0108873	0.00158368	0.00264121
TSSK4	237	0.00344166	0.00158404	0.00261911
SRPK2	228	0.00424005	0.00158372	0.00259618
LUM	76	0.000698821	0.000414237	0.0025744
ZNF367	195	0.0126778	0.00158402	0.00255501
BRDT	188	0.00531824	0.00158392	0.00254474
ZNF280D	133	0.0200721	0.00158388	0.00254011
ASZ1	206	0.00394445	0.00158403	0.00251764
UPF3A	208	0.00505972	0.00158404	0.00250021
EDC4	119	0.0155807	0.00158324	0.00249882
EXD1	167	0.00602981	0.00158372	0.00247028
TMEM119	68	0.000800933	0.000414235	0.00246499
EBF3	64	0.000770131	0.000414235	0.00244377
ZNHIT3	222	0.00246982	0.00158381	0.00241805
ZBTB43	214	0.00187857	0.00158348	0.00237077
CDK2	104	0.0160281	0.00158354	0.00236903
NCBP1	215	0.00176911	0.00158397	0.00235566
PADI2	183	0.00397061	0.00158385	0.00231247
N4BP2L2	193	0.00408928	0.00158351	0.002284
GRHL3	16	0.00182549	0.000447908	0.00217601
WDR35	170	0.00344386	0.00158352	0.00217501
TRIM71	171	0.00390475	0.00158397	0.00211233
AEBP1	62	0.000490981	0.000414234	0.00209846
TCFL5	172	0.00294446	0.00158396	0.00208263
STK40	182	0.00206213	0.00158353	0.0020767
SMG6	189	0.00311289	0.00158415	0.00206787
BBS4	106	0.00796655	0.00158341	0.00206489
PTGIS	55	0.00052582	0.000414233	0.00206451
TDRKH	162	0.00398152	0.001584	0.00205643
ARID4A	167	0.00296911	0.00158402	0.00205124
TWIST1	57	0.00071739	0.000414235	0.00202841
FOXM1	75	0.0304331	0.0015832	0.001996
SFRP2	58	0.00050628	0.000414235	0.00196353
ACO1	19	0.0124192	0.000448087	0.00196145
NACC2	126	0.00544205	0.0015829	0.00195956
RFX2	122	0.00713834	0.00158307	0.00192092
CDK1	38	0.0203011	0.00158149	0.0018987
MAPK13	20	0.0065243	0.000448073	0.00189859
GTF2IRD1	147	0.00410532	0.00158354	0.0018969
TULP3	158	0.00273999	0.00158352	0.00189289
EMILIN1	45	0.000742889	0.000414232	0.00188296
PIAS1	148	0.00302266	0.0015839	0.00185786
NR6A1	150	0.00347979	0.00158392	0.00183542
EDRF1	166	0.00141876	0.0015836	0.00183102
ZNF513	136	0.00259369	0.00158383	0.00177429
TTBK1	50	0.00901883	0.00158249	0.00176019
ZNF451	143	0.00259238	0.00158346	0.00173448
TBX5	45	0.000549189	0.000414233	0.00172779
TMPRSS6	141	0.00245589	0.00158354	0.00170905
LOXL2	50	0.000291617	0.000414234	0.00170402
ZBTB44	136	0.00302021	0.00158392	0.00169848
MELTF	23	0.000825193	0.000448026	0.00166767
VWC2L	105	0.00884088	0.00158337	0.0016572
SMARCC2	82	0.00562736	0.00158352	0.00163548
ACE	30	0.000308085	0.000448045	0.00161542
RICTOR	61	0.0098559	0.00158223	0.0015858
TRIM13	133	0.00156538	0.0015832	0.00158123
CELF3	31	0.00555264	0.00158165	0.00156372
PASK	128	0.00383054	0.00158394	0.00156111
PRRX1	47	0.000169797	0.000414234	0.00153397
ZNF570	135	0.000687457	0.00158316	0.00153396
FN1	46	0.000234696	0.000414233	0.00152322
NUP133	32	0.0201894	0.00158186	0.00151784
E2F5	127	0.0013342	0.0015834	0.0015012
KAT7	70	0.00477636	0.00158317	0.00149846
HTRA1	45	0.000111802	0.000414231	0.00148868
ZNF750	11	0.00358269	0.000447935	0.00145541
PTPRN	32	0.00452867	0.00158169	0.0014493
ARID3A	129	0.00108234	0.00158369	0.0014335
ZNF512B	85	0.00506917	0.00158368	0.00142079
EPHX2	19	0.000858327	0.000448062	0.00140397
CDH1	15	0.00208128	0.000448066	0.00140381
PHF14	60	0.0038915	0.00158274	0.00139729
TNKS	75	0.0150962	0.00158366	0.00139444
PSME4	113	0.00128673	0.00158317	0.00139007
F2RL1	12	0.000742263	0.000448074	0.00138879
SLC30A9	76	0.00432636	0.00158356	0.00138676
UHRF1	14	0.00613264	0.00157843	0.00137147
BRWD1	58	0.00527593	0.0015823	0.00136159
HELZ	57	0.00288022	0.00158248	0.00134716
NUP62	114	0.00152241	0.00158319	0.00132411
RC3H1	26	0.00510923	0.00157919	0.00132385
OTP	68	0.00249055	0.00158226	0.00129324
NFAT5	50	0.00429246	0.00158212	0.00128854
TERT	107	0.00102125	0.00158381	0.00127809
PDGFRA	28	0.00033364	0.000414228	0.00126124
NEO1	95	0.00226723	0.00158344	0.00125143
HDAC4	52	0.00185016	0.00158199	0.00125021
SALL2	60	0.00432228	0.00158324	0.00124167
TBPL1	54	0.00479462	0.00158323	0.00123635
DHX36	75	0.00724878	0.00158391	0.00123041
BBS2	51	0.0049274	0.00158323	0.00122622
MCPH1	74	0.00422217	0.00158367	0.00121321
HDAC5	46	0.00473076	0.00158196	0.0012118
DCN	30	0.000294478	0.000414229	0.00120385
HDAC10	76	0.00192329	0.00158343	0.00118494
RNF41	98	0.00160687	0.00158341	0.00118236
WTAP	43	0.00451322	0.00158249	0.00114826
EREG	9	0.000757299	0.00044796	0.001147
CDX1	21	0.000305769	0.000448063	0.0011439
HSF5	75	0.00205742	0.00158359	0.00112996
POGZ	65	0.00316516	0.00158328	0.0011293
EMSY	58	0.00208085	0.00158317	0.0011281
SLC39A5	21	0.000740582	0.000448065	0.00111698
KLF5	12	0.000484424	0.000448007	0.00109322
RFX3	51	0.00292197	0.00158305	0.00108795
GRB7	6	0.000693889	0.000448031	0.00107092
KAT6A	55	0.00344022	0.00158329	0.00105688
MBD1	37	0.0034571	0.00158188	0.00105687
OTUD7B	70	0.00288582	0.00158351	0.00105239
GRIN1	14	0.00464445	0.00158186	0.00104947
MED13	43	0.00220768	0.00158222	0.00104456
ZMYM2	39	0.00453765	0.00158197	0.00104387
AURKB	20	0.00102787	0.00158034	0.0010416
WWP1	52	0.00365055	0.00158338	0.00103475
RPRD1A	41	0.00268222	0.00158197	0.00103296
PSMD6	8	0.00297202	0.00157858	0.00103084
BPTF	70	0.00223111	0.00158362	0.00102421
IFT52	51	0.00186733	0.00158301	0.00101562
SUV39H2	68	0.000991227	0.00158342	0.00101327
BBS7	83	0.000291027	0.00158291	0.00101012
RNF168	35	0.00351393	0.00158298	0.000991145
RORA	71	0.00194427	0.00158304	0.000983105
HNRNPM	13	0.0033321	0.00157662	0.000977432
HNRNPAB	9	0.00302969	0.00157476	0.000949911
SIRT1	28	0.00301322	0.00158105	0.000943625
WIZ	38	0.00115019	0.00158199	0.000940436
AHCYL1	5	0.000463938	0.000447969	0.000938038
KHDRBS3	10	0.00317091	0.00158166	0.000935246
CKAP2	40	0.00217049	0.00158278	0.000928417
A2M	11	0.000248272	0.000414215	0.00092342
ANGEL2	78	0.000457392	0.00158317	0.000920322
NSD2	34	0.00698912	0.00158296	0.000911251
DACT1	25	0.000137866	0.00041423	0.000898795
ACTL6A	29	0.00271662	0.00158249	0.000881993
STYX	51	0.00975119	0.00158411	0.000880885
PSRC1	36	0.00103326	0.00158271	0.000878288
SCAF4	28	0.00198556	0.00158114	0.000876879
SRSF9	11	0.000923011	0.00157477	0.000867299
PIWIL4	56	0.000877458	0.0015829	0.000857052
FSTL1	21	0.000165403	0.000414225	0.000849832
TOPORS	65	0.00101379	0.00158323	0.000840461
NOS1	41	0.00194259	0.00158283	0.000837449
NCBP2	19	0.00574696	0.00158219	0.000833587
NRDE2	39	0.00113627	0.00158298	0.000831772
RPL13	36	0.000335957	0.000447969	0.000830778
ASH1L	48	0.00346234	0.00158336	0.000829624
GRHL2	6	0.000578049	0.000447877	0.000814532
ATXN2	34	0.00312149	0.00158231	0.000810952
FANK1	34	0.00259756	0.00158298	0.000802854
RPL18	36	0.000312761	0.000447969	0.000796846
C-X-C	10	0.00651779	0.00157663	0.000794715
PKP3	9	0.00021793	0.000448006	0.000791027
ZNF609	23	0.00141947	0.00158049	0.000788493
TAF2	31	0.000909333	0.00158195	0.000777362
IRF6	8	0.000118098	0.000448042	0.000773184
PSMD2	6	0.00239636	0.00157935	0.00077278
TBX4	20	0.000139079	0.000414229	0.000770847
RPS3A	33	0.00111789	0.000447994	0.000770144
EBF2	16	0.000198364	0.000414224	0.000769416
PHF21A	24	0.00160793	0.00158073	0.000759578
TRA2B	10	0.0169792	0.00157846	0.000757557
INSM1	22	0.00136237	0.00158211	0.000753951
DYNC2H1	61	0.00266539	0.00158413	0.000753893
DPF2	30	0.000741106	0.00158193	0.000751338
MED26	58	0.000820709	0.001583	0.000750451
PKP1	7	0.00439288	0.000447986	0.000745175
RBMX	9	0.00126982	0.00157476	0.000744906
TMPRSS4	5	0.000398742	0.000447973	0.000741321
TAB3	14	0.000122049	0.000448063	0.000739077
VIRMA	23	0.00122104	0.00158109	0.000738823
DDR2	15	0.000234738	0.000414224	0.000737433
MRNIP	55	0.00279039	0.00158415	0.000733636
SCX	10	0.000281615	0.000414219	0.000731463
HAT1	18	0.000461087	0.00158158	0.000728968
ZNF217	36	0.00127213	0.00158281	0.000722408
SOCS7	29	0.00327118	0.00158234	0.000722341
AGTPBP1	34	0.00543877	0.00158335	0.000719517
TTC12	60	0.00230622	0.00158413	0.000717103
PRRX2	15	0.000107932	0.000414225	0.000712661
ELF3	8	0.00654433	0.000448032	0.000711124
ATG14	18	0.00123386	0.00158018	0.000707466
PAPOLA	7	0.00346183	0.00157976	0.000704733
AMBRA1	25	0.00170343	0.00158195	0.000704166
L3MBTL2	33	0.000605064	0.00158296	0.000703165
CUL3	27	0.00452646	0.00158299	0.000702596
TNRC6C	38	0.00160552	0.00158304	0.00070209
TARDBP	7	0.00178627	0.00157479	0.000701989
LOC108716581	63	0.000470703	0.001584	0.000699984
RPS27A	31	0.000144231	0.000447968	0.000698261
LOC102364058	20	0.000150844	0.000414233	0.000696203
CLOCK	11	0.0030932	0.0015819	0.00069546
NUP35	59	0.000281826	0.00158308	0.000693562
AAAS	21	0.001395	0.00158256	0.000693246
RPL7	28	0.000195514	0.000447969	0.000692912
RPL23	31	0.000278169	0.000447968	0.000691404
RPS7	30	0.000154151	0.000447969	0.000691217
EDA	8	0.00259142	0.00158166	0.00069115
PMS1	50	0.00937883	0.00158417	0.000689148
RPL6	23	0.000737527	0.000447993	0.000688875
RPS3	25	0.000612635	0.000447994	0.000681671
GIGYF1	19	0.00323852	0.00158058	0.000676657
HNRNPD	9	0.00122614	0.00157661	0.000674729
IQCA1	60	0.000584709	0.0015839	0.000671526
MED23	24	0.000264179	0.00158103	0.000669917
ZBTB22	47	0.000322776	0.00158274	0.000668758
TTC21A	59	0.000502749	0.0015839	0.00066799
LRRC27	59	0.000469043	0.00158379	0.000666572
SIN3B	26	0.00122496	0.00158246	0.00066574
CELF6	6	0.00236585	0.00158047	0.000659123
PMFBP1	58	0.000497087	0.00158404	0.000657747
RPL11	29	1.61e-05	0.000447968	0.000654593
RPL10A	29	3.87e-05	0.000447969	0.000652598
DYNEIN	57	0.00107289	0.00158399	0.000651679
DNAH1	52	0.00161074	0.00158409	0.000650051
CRTC1	18	0.00112051	0.00158058	0.000647807
FANCM	31	0.00531797	0.00158342	0.00064743
MAATS1	57	0.000454649	0.00158402	0.000646641
TCTE1	58	0.000625026	0.00158392	0.000646116
RPL31	28	0.000214784	0.000447967	0.00064399
WWOX	42	0.000783278	0.00158315	0.000640795
RPL4	25	0.000699433	0.000447994	0.000637394
RACK1	25	0.000282578	0.000447987	0.000636913
SPG7	22	0.00346476	0.0015831	0.000634495
UBR2	9	0.00226735	0.00157864	0.000631053
CFAP46	46	0.00235921	0.00158413	0.000630763
PKD1L1	47	0.00215753	0.00158413	0.000630724
HEATR6	56	0.000375016	0.0015839	0.000624941
DEDD2	30	0.00166493	0.00158314	0.000622668
MPV17	55	0.000368004	0.00158395	0.00062146
PICK1	53	0.00110395	0.00158385	0.000620057
ZFR	35	0.00364625	0.00158363	0.000616986
SDR39U1	32	0.00297584	0.00158358	0.000614844
BRD4	13	0.00047199	0.0015788	0.000614501
LOC108708385	54	0.000344306	0.00158395	0.000614476
DGCR8	19	0.00173453	0.00158074	0.00061195
CEP135	51	0.000873533	0.00158398	0.000607592
SRCAP	18	0.00171868	0.00158186	0.000606386
RPL17	27	9.53e-05	0.000447968	0.000602883
LOC102695732	51	0.000842521	0.00158402	0.000602578
RPL7A	26	1.17e-05	0.000447968	0.000602139
LOC102356032	51	0.000880463	0.001584	0.000601651
RPS11	21	0.000186759	0.000447941	0.00059566
WDR19	50	0.000738238	0.00158399	0.000594651
FBF1	51	0.000660525	0.00158385	0.000593763
C6	4	0.0008899	0.000448029	0.000592553
LOC102939119	54	0.000142317	0.00158368	0.000592187
GATA6	5	0.000257012	0.000448011	0.000592096
GPATCH2	53	0.000257165	0.00158387	0.00059071
ZIC5	30	0.00104927	0.00158304	0.0005889
BTBD10	53	0.000248588	0.00158377	0.000588498
STX19	24	0.000616507	0.00158232	0.000580455
CD109	16	0.000133436	0.000414232	0.000578237
NOLC1	20	0.00278394	0.00158241	0.000577683
LOC102367704	49	0.000780109	0.00158373	0.000576839
IFT88	49	0.000438808	0.00158392	0.000576013
WAC	18	0.00246311	0.0015808	0.00057564
EEF1B2	23	0.000515275	0.000447993	0.000575478
AGR2	4	0.000116561	0.000447877	0.000575346
ATP8B1	4	0.000116561	0.000447847	0.000574743
PSME1	5	0.00551534	0.000448054	0.000574032
RPS10	23	0.000253202	0.000447967	0.000572948
LRRC49	48	0.000573019	0.00158399	0.000568914
PSMB9	3	0.000232545	0.000447969	0.000568101
TDRD5	43	0.000657136	0.00158365	0.000566581
LOC107387248	51	0.000206023	0.00158378	0.000566178
TNK1	6	0.00462116	0.000448009	0.00056257
LOC110214108	49	0.00026252	0.00158383	0.000560365
HNRNPH1	7	0.000901472	0.00157661	0.000560182
GGNBP2	31	0.000954991	0.00158312	0.000559837
SFR1	37	0.000298681	0.00158336	0.000559801
ZNF518B	42	0.000231739	0.00158318	0.000559614
FAAP24	48	0.00041115	0.00158401	0.000559591
ZC3H13	46	0.00111228	0.00158393	0.000559524
RPL28	24	0.00011	0.000447967	0.00055877
MAP9	50	0.000288917	0.00158376	0.000555906
ASH2L	17	0.00253759	0.00158268	0.000555905
PUMILIO	25	0.000693557	0.00158241	0.00055377
MDM1	48	0.0002344	0.00158389	0.00055344
SMG7	15	0.000843504	0.0015809	0.000552886
DDX43	42	0.000648521	0.00158378	0.000552438
ZBBX	49	0.000325344	0.00158394	0.000551746
NCOA5	7	0.00164405	0.0015766	0.000550829
TANGO6	48	0.000189348	0.00158395	0.000550094
CTDP1	11	0.000193695	0.00157875	0.000549996
LOC102358488	47	0.00146214	0.00158368	0.000549612
TBX19	6	0.00173251	0.00157979	0.000548667
CLDN4	4	0.000901941	0.000447907	0.000547867
HIF1AN	4	0.00115523	0.00157787	0.000546589
PPP2CB	13	0.00271371	0.0015824	0.000545853
DLEC1	49	0.000150868	0.00158385	0.000545828
VIL1	10	0.000133569	0.00044805	0.000545753
UBXN7	30	0.00298387	0.00158355	0.000545096
FBN3	16	4.09e-05	0.000414232	0.000542726
MXRA5	16	2.56e-05	0.000414232	0.000541089
HOOK2	47	0.000328867	0.00158353	0.000541047
AGBL5	42	0.00187553	0.00158387	0.000538729
RPL22	24	9.81e-05	0.000447968	0.000537782
GIT2	23	0.00189686	0.00158237	0.000537392
MBTD1	31	0.00018178	0.00158227	0.00053704
LOC109140701	10	5.75e-05	0.00044805	0.00053685
QRICH2	47	0.000211368	0.00158387	0.000536695
ZNF536	8	0.002036	0.00158131	0.000536233
PSMD12	7	0.00196517	0.0015817	0.000535925
APIP	47	0.000283758	0.00158362	0.000535728
LOC110142814	21	0.0026546	0.00158265	0.000535089
RPL13A	24	1.37e-05	0.000447968	0.000534933
PSME2	4	0.000577473	0.00044803	0.00053404
KATNAL1	37	0.00674377	0.00158412	0.000533597
NOL8	20	0.00161862	0.00158261	0.000533578
CHD5	11	0.00228358	0.00158185	0.000533549
ATXN10	21	0.00156073	0.00158265	0.000532662
LOC106044415	38	0.000923419	0.00158359	0.000532005
SPAG16	45	0.000853615	0.00158399	0.000531309
TTC29	46	0.000231441	0.00158392	0.000530604
LRRIQ1	43	0.000939709	0.00158393	0.000530365
SLX4	21	0.00137135	0.00158217	0.000526176
SPICE1	47	0.000152919	0.00158387	0.000525091
LOC102932072	42	0.000649687	0.00158401	0.00052467
LOC104140498	46	0.000366248	0.00158363	0.000522671
LOC104523850	36	0.00129243	0.00158394	0.000522379
RPS23	23	6.2e-06	0.000447968	0.000522169
CEP57	45	0.000335954	0.00158356	0.000521377
CCDC181	46	0.000326244	0.00158372	0.000520168
DNAAF5	30	0.00287454	0.00158388	0.000520112
LOC106896505	44	0.000385183	0.00158349	0.000519398
RPL10	22	5.28e-06	0.000447968	0.000518176
CIAO1	20	0.000537861	0.00158239	0.000516235
KPNA7	31	0.00072275	0.00158302	0.000516202
FBXL13	43	0.000930105	0.00158406	0.000515053
SETD1A	42	0.00160851	0.00158395	0.000515027
PEX5L	45	0.000276907	0.00158387	0.000514986
ANKRD52	20	0.00211837	0.00158255	0.000514402
LRRIQ3	45	0.000140889	0.00158383	0.000514163
DZANK1	46	0.000132197	0.00158384	0.000514128
DNAAF3	42	0.000545304	0.00158397	0.000514017
SPATS2L	14	6.98e-05	0.000414231	0.000513472
60S	23	2.21e-05	0.000447968	0.000512665
AXDND1	45	0.000398611	0.00158375	0.000512187
AK9	43	0.000222145	0.00158391	0.000511285
LOC108718976	43	0.000258671	0.00158391	0.000511236
BRIP1	12	0.00342564	0.00158236	0.000511004
REXO1	44	0.000575276	0.00158368	0.000510808
HYDIN	44	0.000182332	0.00158393	0.000510081
FANCD2OS	44	0.000256724	0.0015839	0.000509929
PDGFRL	15	1.91e-05	0.000414232	0.000508328
LOC102932398	44	0.000264116	0.00158382	0.000507928
LOC102940882	45	0.000251172	0.00158377	0.000507568
COLEC12	14	8.14e-05	0.00041423	0.000507395
NPHP4	40	0.00166015	0.00158389	0.000506926
POU2F1	16	0.00155313	0.00158075	0.000506915
TOX4	42	4.75e-05	0.00158319	0.000506682
R3HDM2	20	0.00161529	0.00158219	0.000506166
CENPM	28	0.00234473	0.00158366	0.000505614
LOC107084780	22	0.00122774	0.000447993	0.000504597
FANCC	42	0.000878723	0.00158405	0.000503331
CCDC81	44	0.000206989	0.00158385	0.000501898
TBCCD1	30	0.00244773	0.00158386	0.000499994
EPCAM	4	0.000231181	0.00044798	0.000498548
LOC101340311	6	0.000625941	0.00157478	0.000498543
LOC102932192	14	5.1e-05	0.000414232	0.000498387
SYCP3	40	0.000572069	0.00158394	0.000497505
RAB11	43	0.00030218	0.00158366	0.000496953
LRRC42	44	0.000124868	0.00158384	0.000496831
IFT57	40	0.000262507	0.00158385	0.000496107
RBM27	14	0.000827002	0.00158034	0.000494043
DNAAF4	34	0.00275724	0.00158389	0.000493085
RPS24	22	2.34e-05	0.000447967	0.000492558
MPV17L	42	0.00012089	0.00158386	0.000492076
ROPN1L	39	0.00060284	0.00158387	0.000491991
KY	9	5.36e-05	0.00044805	0.000491978
LOC108715359	9	5.36e-05	0.00044805	0.000491978
THAP9	23	0.000452109	0.00158287	0.000491645
RPL12	12	0.00490566	0.000448016	0.000489074
SMC6	40	0.00285391	0.00158403	0.000488956
SFI1	23	0.00181364	0.00158348	0.000488809
KMT2A	8	0.000725464	0.00157873	0.000488654
MVB12B	41	0.000559159	0.0015835	0.000488202
ODF2	43	0.000139285	0.00158378	0.000487496
LMNTD1	43	0.000174765	0.00158362	0.000486716
NR2E1	31	0.000483586	0.00158304	0.00048605
EGR2	3	0.000116561	0.000447847	0.000485985
MED12	16	0.00132601	0.00158241	0.000484172
LOC104027333	9	1.99e-05	0.000448049	0.000483347
TTC26	37	0.000821992	0.00158397	0.000483269
LOC100337691	20	6.58e-05	0.000447941	0.000483228
LOC102463447	41	0.000287053	0.00158353	0.000482203
CCDC15	41	0.000110577	0.00158388	0.000481051
GMCL1	38	0.0012473	0.00158375	0.000480961
LEXM	42	0.00012609	0.00158382	0.00048079
LOC110090180	14	2.43e-05	0.000414231	0.000479531
NCOA2	12	0.00170946	0.00158044	0.000479379
SDCCAG8	28	0.00342258	0.00158388	0.000478324
ZMYND10	39	0.000526031	0.00158399	0.000478268
CCDC180	42	0.000101259	0.00158385	0.00047788
KIAA1257	36	0.000893573	0.00158391	0.000477754
LOC110515251	25	0.00147374	0.00158366	0.000476288
CUNH16ORF71	41	0.000251492	0.00158385	0.000476019
ASXL3-2	29	0.00103038	0.00158373	0.000475261
BGN	13	7.79e-05	0.00041423	0.00047509
MTTP	9	1.67e-05	0.000448049	0.000474939
KANSL3	19	0.00125524	0.00158229	0.000474694
EIF5A	17	0.00022581	0.000447992	0.000474142
CBX3	7	0.000664954	0.00158026	0.000473782
GLCCI1	38	0.000698448	0.00158383	0.000472698
PLK1	9	1.69e-05	0.00157981	0.000472209
LRRC61	39	0.000353345	0.00158376	0.000471831
2021-09-04	40	0.000323491	0.00158367	0.000471733
TOE1	31	0.00254202	0.0015838	0.000471385
RPL24	21	2.67e-05	0.000447967	0.000470638
EPG5	19	0.000184765	0.00158191	0.000470631
LRRC72	42	6.61e-05	0.00158373	0.000468855
ANKMY1	41	0.00015536	0.00158361	0.000468642
SLC45A1	37	0.00114772	0.00158386	0.000468315
RANBP9	17	0.000876376	0.0015819	0.00046696
SHMT1	4	1.63e-05	0.000448042	0.000466646
KANSL1L	35	0.000611109	0.00158392	0.000466512
CCDC159	40	0.000307882	0.00158372	0.000466403
CHD9	9	0.000766432	0.00157898	0.000466079
LGALS9C	4	0.000240372	0.000448016	0.000465996
UBE2U	41	0.000122162	0.00158379	0.000465589
NEK11	41	0.000126328	0.0015835	0.000464344
DENND4A	18	0.000192589	0.00158199	0.000463815
KIF20B	18	0.0050747	0.00158321	0.000463456
MYCBPAP	39	0.000189071	0.00158394	0.000463445
ANGPTL7	12	0.000210251	0.000414232	0.000462231
LOC103920750	31	0.000948071	0.00158395	0.000461409
SPATA7	41	8.2e-05	0.00158369	0.000461272
TMEM232	40	0.000155597	0.0015838	0.000460785
LOC102462360	40	0.000112012	0.00158374	0.000459921
TGFB2	6	0.00013544	0.000414216	0.000459626
ABCA13	40	0.000106072	0.00158373	0.000459001
NECTIN4	4	0.000100804	0.000447957	0.000458653
UBXN11	40	0.000122848	0.00158382	0.000458611
RPS15	16	0.000120713	0.00044794	0.000458177
UB2L3	4	0.00193997	0.000448072	0.000458058
PRMT9	29	0.000252679	0.00158308	0.00045743
C3ORF67	37	0.000319221	0.00158392	0.000457073
PAX7	23	0.00175796	0.00158277	0.000457068
TRAIP	15	0.000113302	0.00158219	0.000456359
CENPA	18	0.00201325	0.00158324	0.000455584
BHMG1	37	0.000144408	0.00158386	0.000454835
LOC100487262	38	0.000249914	0.00158388	0.000453035
DNAH7	39	0.000104375	0.00158383	0.000452824
WDR63	39	6.47e-05	0.00158387	0.000452066
CCDC150	39	0.000165321	0.00158352	0.000451826
MRC2	13	2.02e-05	0.00041423	0.000451628
LOC110088722	33	0.000829227	0.00158312	0.00045125
ANGPTL2	13	2.26e-05	0.000414231	0.000450741
AGBL3	36	0.000491469	0.00158339	0.000450717
MORN5	37	0.000149532	0.00158381	0.000450423
EXOC7	30	0.00142787	0.00158387	0.000450328
PPFIA1	20	0.000346839	0.00158232	0.000449989
FAM227B	39	0.000195126	0.00158381	0.000449859
MTMR3	17	0.000270345	0.00158191	0.000448823
FAM221B	40	8.15e-05	0.00158365	0.00044863
EIF4B	6	0.00503212	0.000448023	0.000447725
LOC102932173	39	0.000105345	0.00158354	0.00044719
KIF1A	37	0.000123273	0.00158358	0.000445401
LOC102449466	39	0.000109814	0.00158381	0.000445187
CENPF	10	0.00161053	0.00158155	0.000444991
KRCC1	37	0.000274221	0.0015839	0.00044493
MCM8	33	0.000407371	0.00158387	0.000444788
LOC109918324	8	0.000214204	0.00044805	0.000444499
KIF6	39	0.000100606	0.00158368	0.000444488
ELK1	21	0.000902465	0.00158314	0.000444435
LOC102942433	38	0.000183671	0.00158384	0.000444417
TSN	5	0.000715354	0.00157995	0.00044434
MEIOB	35	0.00014671	0.00158384	0.000442624
PPP6R2	20	0.000339602	0.00158264	0.000442613
LOC104577560	21	0.00080137	0.00158313	0.000441304
SRSF4	4	0.000579321	0.00157293	0.000441051
LRRC34	37	0.000189576	0.00158388	0.000440696
ACOX1	7	0.00494958	0.000448082	0.000439033
PPIC	12	7.59e-05	0.000414231	0.000438867
CILP	9	6.29e-05	0.000414223	0.00043869
LOC100933299	38	9.74e-05	0.00158365	0.000437407
NT5C	32	0.000484779	0.00158297	0.000436801
CDX2	7	3.61e-05	0.000448043	0.000436309
LOC104368666	34	0.00131981	0.00158387	0.000435716
ZCWPW1	33	0.000572774	0.00158399	0.000435683
NR0B2	6	0.000114816	0.000448023	0.000435593
ARGLU1	18	0.000810904	0.00158241	0.000434531
MFF	38	5.81e-05	0.0015835	0.000434282
SHCBP1L	35	0.000102344	0.00158378	0.000434083
RFX1	16	0.0013239	0.00158292	0.00043372
LOC101870851	15	0.00213271	0.00158257	0.000433126
CFAP54	36	0.000168317	0.00158371	0.000431484
LOC110402521	37	0.000180358	0.0015834	0.000430893
CEP63	30	0.000795233	0.00158386	0.000430703
LOC108790469	38	8.31e-05	0.00158364	0.000430694
THAP4	15	0.000882492	0.00158282	0.000430518
ASPN	12	2.97e-05	0.000414231	0.000429522
CFAP45	38	4.78e-05	0.00158374	0.000429268
KINESIN-LIKE	6	0.00130896	0.00157965	0.000429076
LOC102359725	37	0.000116374	0.00158365	0.000428939
GLTPD2	8	1.13e-05	0.000448049	0.000428638
PLA2G12B	8	1.13e-05	0.000448049	0.000428638
LOC108276438	22	0.00118471	0.00158363	0.000428582
CUNH9ORF135	37	0.000154582	0.00158379	0.000428114
TRDMT1	35	0.000367161	0.00158333	0.000427319
TMEM237	32	0.00170377	0.00158398	0.000427296
LOC108788522	36	0.000125538	0.00158345	0.000426897
UBE2S	30	0.00206611	0.00158389	0.000426523
KISS1R	32	0.000368937	0.00158373	0.000426051
GGACT	30	0.00039353	0.00158346	0.000425757
LOC104462815	18	0.00941101	0.00158337	0.000425069
AKIRIN2	33	7.06e-05	0.00158292	0.000425062
CFAP52	35	0.000117741	0.00158391	0.000424807
RFX6	11	0.000659021	0.001582	0.000424731
DSP	4	0.00014276	0.000447983	0.000424596
CEP41	37	9.43e-05	0.00158369	0.000424562
B9D1	29	0.00232581	0.00158366	0.000424472
ZFC3H1	16	0.000943414	0.00158215	0.000423141
AP1S3	4	0.00415229	0.000448079	0.00042155
POLN	35	7.16e-05	0.00158385	0.000421058
LOC100493526	32	0.000200475	0.00158364	0.000421057
IQUB	33	0.000296819	0.00158387	0.000420174
MYO18B	37	3.92e-05	0.00158354	0.000420066
C2H5ORF49	36	0.000137242	0.00158353	0.000419817
NASP	6	0.00423892	0.00158027	0.000418494
CEP97	35	0.000123538	0.00158379	0.000417534
LOC108719864	29	0.000724006	0.00158391	0.000417452
WWP2	36	1.7e-05	0.00158296	0.00041744
LOC104533247	5	6.46e-06	0.00157475	0.000417021
LOC108385553	18	0.000532041	0.00158257	0.000416922
THADA	15	0.000382438	0.00158202	0.000416795
PRKAR1B	36	6.23e-05	0.00158377	0.000416638
HTRA3	9	6.83e-05	0.000414222	0.000415674
CTHRC1	11	5.19e-05	0.000414229	0.000413788
TP53BP1	26	0.000222636	0.00158318	0.000413483
CCDC160	36	5.47e-05	0.00158373	0.000413363
WFDC1	11	4.59e-05	0.000414231	0.00041297
DPH6	13	0.00125213	0.00158247	0.000412574
UBE4B	18	0.000732706	0.00158249	0.000412441
LOC106589173	18	5.73e-06	0.000447967	0.000412031
CDK8	15	0.00068644	0.00158291	0.000411293
CFAP58	35	8.11e-05	0.0015838	0.000410822
KIFAP3	33	0.000208847	0.00158374	0.000410731
ARL14EPL	35	0.000152097	0.00158363	0.000410499
LOC104062839	17	0.000381104	0.0015825	0.0004099
MXRA8	12	3.7e-06	0.00041423	0.000409857
TCP11	35	0.000316914	0.00158369	0.000409825
LOC109292848	32	0.000150816	0.00158382	0.000409725
TAOK1	15	0.000218566	0.00158192	0.000408854
RPS18	17	2.06e-06	0.00044794	0.000408376
WHRN	6	0.000598577	0.00158089	0.000408352
CHP2	5	0.000116801	0.000448023	0.000407434
CUNH8ORF88	35	8.58e-05	0.00158376	0.000406888
EWSR1	5	5.25e-06	0.00157475	0.000406604
RBBP6	30	0.000902161	0.00158353	0.00040652
MADD	13	0.000349066	0.00158045	0.000406388
CCNO	34	0.000194576	0.00158343	0.000405956
LOC108697517	4	0.000578817	0.0015729	0.000405623
LOC102444791	29	0.000473711	0.00158391	0.000404659
LOC101733849	35	8.18e-05	0.00158356	0.000404018
NME9	35	6.58e-05	0.00158379	0.000403493
LHX9	25	7.39e-05	0.00158284	0.000402838
WWC1	2	0.000116417	0.000448	0.000402329
SYCP2L	32	0.000208671	0.00158385	0.000402314
DCAF7	21	0.00126355	0.00158359	0.000401744
CILP2	10	0.000113475	0.000414229	0.000401171
KLHDC9	35	4.6e-05	0.00158376	0.000401114
SERINE/ARGININE-RICH	6	0.00187181	0.0015808	0.000400459
TOM1L2	17	0.000437153	0.00158227	0.000400401
RCC1	34	8.69e-05	0.0015834	0.000400322
CCDC103	29	0.000672857	0.00158342	0.000399752
LOC105511913	32	0.000177246	0.00158335	0.000399449
EIF3B	11	0.000246333	0.000447984	0.00039943
SEPHS1	20	0.00247198	0.00158353	0.000399257
DAZAP1	25	0.000130524	0.00158298	0.000398923
ATF7	12	9.46e-05	0.00158045	0.000398824
LOC104270748	33	7.22e-05	0.0015838	0.00039716
ASB5	32	0.000367252	0.00158361	0.000397136
CELSR3	32	0.000263628	0.00158391	0.000397076
LOC102352916	33	0.000170103	0.00158389	0.000396183
MITOGEN-ACTIVATED	16	0.000110589	0.00158208	0.000395989
FOXH1	25	0.000468347	0.00158305	0.000395922
AANAT	31	9.52e-05	0.00158343	0.000395211
LOC110475045	10	0.000295395	0.00158019	0.000395077
DNAJB13	34	5.3e-05	0.0015837	0.00039483
EFHC2	34	4.88e-05	0.00158381	0.000394226
DEUP1	34	5.98e-05	0.00158344	0.000393589
GCKR	7	3.57e-05	0.000448048	0.000393562
LOC106488515	33	4.21e-05	0.00158381	0.000393488
LOC101945085	32	0.000132165	0.00158371	0.000393098
IFT81	31	0.000160796	0.00158373	0.000393096
BBOF1	34	7.41e-05	0.00158349	0.000392901
RSPH9	32	8.76e-05	0.00158382	0.00039266
LOC108792101	11	1.06e-05	0.000414231	0.000392513
CCNH	15	0.000855995	0.001583	0.000391694
TTK	13	0.000452057	0.00158205	0.000391148
FUBP3	3	0.00211736	0.000448035	0.000390981
TERB2	30	0.000165466	0.00158382	0.000390902
DSG2	4	0.000271436	0.000448003	0.000390547
NOVA1	4	1.44e-06	0.00157977	0.000390461
CFAP61	33	0.000255137	0.00158372	0.000390326
JANUS	28	0.00127097	0.00158346	0.000390223
LOC108708497	33	9.52e-05	0.00158346	0.000389961
LOC101933998	28	0.000195083	0.00158347	0.000389717
NCL	11	0.000146994	0.00044799	0.000389553
RELN	4	0.00115563	0.00158109	0.000389275
ANKS1B	14	0.00882374	0.00158355	0.000388892
PRPF4B	10	0.000216323	0.00157948	0.000388173
LOC105511913-2	32	7.35e-05	0.00158361	0.000387996
R3HCC1	23	0.000461895	0.00158374	0.000387911
FBXO7	32	0.000252064	0.00158343	0.000387904
LOC108698462	21	0.0011194	0.0015836	0.000387106
TRIM29	4	6.38e-05	0.00044798	0.00038621
OGN	11	1e-05	0.000414229	0.0003862
FAM184A	32	0.000179749	0.00158373	0.000385896
DDX6	31	3.29e-05	0.00158295	0.000385745
CATIP	32	0.000147165	0.00158377	0.000383903
LOC100924599	30	9.67e-05	0.0015835	0.000383461
SLC5A1	7	9.94e-06	0.000448049	0.000383427
LOC102932655	7	9.94e-06	0.000448049	0.000383427
ENPP7	7	9.94e-06	0.000448049	0.000383427
APOA1	7	9.94e-06	0.000448049	0.000383427
DCAF1	12	0.000493307	0.00158081	0.000383045
CIDEB	7	6.25e-06	0.000448049	0.000382868
MGC116491	7	7.88e-06	0.000448049	0.000382529
LOC398398	29	0.000146178	0.00158375	0.000382455
GRIA1	8	0.00371236	0.00158236	0.000381924
SNAI2	2	6.37e-05	0.000414182	0.000381481
LOC108803832	11	3.6e-06	0.000414229	0.000381252
ATAD2	5	0.00243982	0.00157966	0.000381233
PROTEIN-2	32	6.08e-05	0.00158367	0.000381061
OLFML2B	11	3.09e-06	0.00041423	0.000380776
SEC24B	17	0.000169691	0.00158262	0.000380776
LOC108704854	32	0.000103531	0.00158348	0.000380696
TEX43	33	4.4e-05	0.00158352	0.000380413
QRSL1	32	0.00014969	0.00158368	0.000379827
IFT43	30	0.000129375	0.00158381	0.000379503
QSER1	12	0.000371187	0.00158053	0.000379444
LOC102946679	10	0.00156196	0.000448008	0.000378507
LOC110084414	28	8.05e-05	0.0015834	0.000378224
BETA-ACTIN	7	4.69e-06	0.000448047	0.00037758
LOC108701428	32	3.99e-05	0.00158381	0.000376959
CFAP161	32	3.6e-05	0.00158333	0.000376833
COL6A2	9	6.71e-05	0.000414228	0.000375946
LOC102366933	27	0.000216575	0.0015837	0.000375687
CCDC96	32	8.42e-05	0.00158344	0.000375485
USP49	22	0.000800275	0.00158365	0.000375424
TRPC4AP	7	0.00148098	0.00158019	0.000375328
POC1A	28	0.001874	0.0015838	0.000375145
LRRCC1	23	0.000439868	0.0015837	0.000374939
TSNAXIP1	29	0.000326156	0.00158333	0.000374891
CLEC3B	8	3.28e-06	0.000414222	0.00037488
CBLN1	28	0.000549287	0.00158385	0.000374712
LOC103306625	30	0.000203119	0.00158354	0.000374532
LOC108708645	26	0.000283446	0.00158359	0.00037401
CCDC105	32	5.4e-05	0.00158334	0.000373575
PEX14	23	0.000468854	0.00158293	0.000373335
CHAF1A	9	0.000748389	0.00158173	0.000372653
CTU2	19	0.000573753	0.00158329	0.000372636
CFP	3	0.000136254	0.000447979	0.000372032
LOC104357274	25	0.000546106	0.00158384	0.000371538
RAD54L2	10	0.00060069	0.00158097	0.00037153
REXO5	28	0.000552606	0.00158329	0.000371325
FAT4	10	1.9e-05	0.00041423	0.000371281
EFCAB6	28	0.000181684	0.00158365	0.000371093
LRTOMT	32	3.96e-05	0.00158344	0.000371012
LOC106596048	15	3.81e-06	0.000447941	0.000370813
KIAA1958	15	0.000535219	0.00158255	0.000370593
RSPH4A	31	4.59e-05	0.00158375	0.00037057
ANKIB1	19	0.000516455	0.001583	0.000370197
NDST1	26	0.000605574	0.00158374	0.000369764
LOC108714563	32	2.33e-05	0.00158352	0.000369627
LOC104284502	17	0.0019294	0.00158343	0.000368458
IPO4	17	0.000562132	0.00158339	0.000368354
SPACA9	32	3.23e-05	0.00158362	0.00036821
SCEL	3	0.00353019	0.000447961	0.000368181
COL11A1	10	1.96e-05	0.00041423	0.000367998
INCENP	11	0.000767548	0.00158215	0.000367382
KIAA0895	30	0.000143349	0.00158339	0.000366951
UBXN10	31	7.3e-05	0.00158358	0.000366822
RITA1	24	6.91e-05	0.00158238	0.000366763
THROMBOSPONDIN-4	10	1.85e-05	0.00041423	0.000366644
INPP5E	29	0.000215198	0.00158387	0.000366418
LOC108710984	29	0.000110332	0.00158378	0.000366326
FAM178B	24	0.000900906	0.00158394	0.000366025
CENPL	19	0.00202265	0.00158363	0.000365287
LOC103048898	27	0.000151463	0.00158349	0.000365035
LOC102935366	29	5.24e-05	0.00158365	0.000364678
LOC110089195	17	0.000294292	0.00158318	0.000364391
RBP4	10	1.76e-05	0.000414229	0.000364124
DNAAF2	17	0.00137456	0.0015836	0.000363631
FBLN5	10	1.47e-05	0.00041423	0.000363308
LVRN	7	6.92e-05	0.000414224	0.000363199
LOC101872911	28	0.000180784	0.00158344	0.000363152
CCDC27	27	0.000198606	0.00158299	0.000363142
LOC108711037	27	0.000342157	0.0015835	0.00036302
MYLK4	28	0.000243988	0.00158393	0.000362692
TSGA10	30	0.000116207	0.0015835	0.000361761
RPGRIP1L	31	3.66e-05	0.00158366	0.000361436
PPIL6	30	4.52e-05	0.0015836	0.000361086
TRIM24	27	0.000115687	0.00158263	0.000360653
CLTC	3	2.92e-05	0.00044806	0.000360473
MTCH2	3	2.92e-05	0.00044806	0.000360473
SNAPC2	26	5.86e-05	0.00158275	0.000360192
MATN2	10	4.45e-06	0.00041423	0.000359825
PGM2L1	25	0.000532522	0.0015836	0.000359721
FGFR1OP	30	0.000100538	0.00158366	0.000359628
3-KETOACYL-COA	3	0.00399811	0.000448089	0.000359412
SRMS	3	0.00187147	0.000448072	0.000358896
ZZZ3	13	0.000184091	0.00158234	0.000358466
SETDB2	15	3.57e-06	0.00158185	0.000357663
TTLL7	29	0.000103157	0.00158366	0.000357478
KIF9	31	1.61e-05	0.00158343	0.000357238
KATNAL2	26	0.000194361	0.00158376	0.000357186
LOC110081178	11	0.000801412	0.00158203	0.000357074
UNC80	21	0.00116497	0.00158361	0.000356067
CUNH11ORF1	28	0.000221747	0.00158337	0.000355096
PCGF5	11	0.000641856	0.0015822	0.000353531
LOC108796942	6	0.000121663	0.000448048	0.000353504
CLSPN	16	0.000284688	0.0015831	0.000352855
CLU	6	5.54e-05	0.000414219	0.000352733
MYOG	15	5.92e-05	0.00158143	0.000352377
MTX2	30	5.31e-05	0.00158369	0.00035215
LOC108704363	6	9.15e-05	0.000448049	0.000351968
ABCC2	6	9.15e-05	0.000448049	0.000351968
PDGFRB	9	3.04e-05	0.00041423	0.000351933
DBF4B	11	0.000163622	0.000447966	0.000351836
LOC108718651	9	0.00050605	0.00158014	0.000351821
RSPH3	30	3.6e-05	0.00158372	0.000350639
FXR1	16	0.000143804	0.00158271	0.000350282
COLQ	27	0.000115696	0.0015833	0.000350091
ARMC4	25	0.000528634	0.00158386	0.000349734
LOC102350222	28	0.000256787	0.00158336	0.00034935
TXNRD2	13	0.000455374	0.00158286	0.000348593
KATNB1	22	0.00102706	0.00158374	0.000348437
DAW1	27	7.98e-05	0.00158363	0.000348173
BRSK1	15	0.00285605	0.00158358	0.000348084
PCF11	20	0.000523629	0.00158346	0.000347761
C10H14ORF93	14	5.61e-06	0.00158189	0.000347717
CARD14	2	0.000116417	0.000447877	0.000347076
ACTN2	27	4.19e-05	0.00158369	0.000346058
USP34	11	0.00193696	0.00158074	0.000346
MINDY3	25	0.000328003	0.00158377	0.000345553
PAXIP1	16	0.00015182	0.00158284	0.000345098
HNRNPC	3	0.000578625	0.00157473	0.000344948
CNTN1	3	0.000577761	0.00157977	0.000344695
LOC103307249	28	4.09e-05	0.00158355	0.000344584
TAF1	15	0.000137545	0.0015825	0.000344477
FBN1	6	9.87e-05	0.000414219	0.000344431
LOC102451893	29	2.5e-05	0.00158367	0.000344033
LOC432089	15	0.000137732	0.00158259	0.000343459
MPND	26	0.000547691	0.00158374	0.000343202
CCDC14	28	2.96e-05	0.00158382	0.00034237
RAB11FIP4L	2	0.00057632	0.000447999	0.000342288
ECM2	9	1.91e-05	0.000414229	0.000342134
LOC101939778	25	0.000133436	0.00158356	0.000342068
FAM83F	3	0.00217663	0.000448078	0.000342001
LRRC18	26	0.00017794	0.0015832	0.000341971
SCN8A	17	0.00333752	0.00158363	0.000341908
CFAP53	29	7.23e-05	0.00158359	0.000341872
CXXC1	4	0.000583233	0.0015803	0.000341732
LOC109323299	27	4.39e-05	0.00158351	0.000341731
SULF1	8	1e-05	0.000414225	0.000340657
UBXN6	29	2.52e-05	0.00158345	0.000340516
PRMT5	3	0.000577761	0.00157476	0.000339932
NAA20	14	3.81e-05	0.00158215	0.000339669
PODN	9	1.8e-05	0.00041423	0.000339122
CPT1A	27	0.000178884	0.0015836	0.000338681
RANBP3	12	7.34e-05	0.00158147	0.000338611
LOC104529110	7	0.000724317	0.00158011	0.000338447
PAX8	10	0.001159	0.00158183	0.000338289
LOC103281788	24	0.000196439	0.00158372	0.000337995
PSMC3IP	19	0.000676209	0.00158353	0.000337724
CLDN2	6	5.32e-06	0.000448049	0.000337657
LOC101931924	21	0.000237222	0.00158364	0.000337496
LOC108699833	6	6.72e-06	0.000448048	0.000337178
PAXBP1	13	7.06e-05	0.00158224	0.000336876
UBE2C	7	0.000387337	0.00158142	0.000336565
C3H2ORF71	26	0.00015623	0.0015831	0.000336418
LOC107100331	3	0.000483365	0.000448002	0.000335922
ATRX	6	3.74e-05	0.0015784	0.000335583
FAM208A	15	5.78e-05	0.0015826	0.000335327
NPHP1	17	0.000829578	0.00158339	0.000335179
DNAH17	24	7.14e-05	0.00158338	0.000335059
SUN3	28	3.61e-05	0.00158344	0.000333725
CCNT2	25	2.14e-05	0.00158316	0.000333123
AGMO	6	4.39e-06	0.000448047	0.000333025
TMEM150B	6	2.92e-06	0.000448047	0.000332708
LOC108696625	6	2.92e-06	0.000448047	0.000332708
LOC108795422	6	2.92e-06	0.000448047	0.000332708
DNAJC16	16	0.000245083	0.00158309	0.000332645
PRKCG	25	0.000339775	0.00158317	0.000332476
CD248	8	2.45e-05	0.000414228	0.000332407
GALT	19	0.000798815	0.00158364	0.000332293
SSX2IP	28	2.34e-05	0.00158335	0.000332028
ANXA13	6	1.55e-06	0.000448046	0.00033181
TRAF3IP1	24	0.000688837	0.00158351	0.00033144
KARS	3	0.00501924	0.000448036	0.000331401
PROTEASOME	2	0.000347521	0.000448	0.00033135
MEOX2	6	6.41e-05	0.000414222	0.000331025
TBC1D19	22	0.00133159	0.00158379	0.000330957
BUB1B	5	0.000130763	0.00157961	0.000330817
LOC106911992	27	5.44e-05	0.0015835	0.000329594
LOC102946650	5	0.0043918	0.000448081	0.000329584
LRRC46	23	0.0002663	0.00158344	0.000329494
SPATA4	27	3.41e-05	0.0015834	0.000329071
ANGEL1	15	0.000734857	0.00158338	0.000329006
LOC108702636	14	0.000388154	0.0015832	0.000328142
SMC1B	22	0.00076127	0.00158385	0.000328025
LOC102929429	26	2.27e-05	0.00158342	0.000327469
PPEF1	25	0.000218281	0.00158333	0.000327453
AXIN1	12	0.000767468	0.0015827	0.000327319
C11ORF65	25	8.59e-05	0.0015835	0.000327243
LCORL	13	1.52e-05	0.0015822	0.000326857
DPCD	27	1.76e-05	0.00158371	0.00032676
ZFR2	13	0.000747472	0.00158261	0.000326589
STKLD1	26	0.000142561	0.00158365	0.000326567
SMC4	5	0.0175549	0.00158028	0.000326426
RPTOR	7	2.83e-05	0.00157874	0.000326344
POLR3C	7	0.000994613	0.00158192	0.000326066
OBSL1	13	1.93e-06	0.00044794	0.000326011
LOC494636	9	5.63e-06	0.000414228	0.000326005
AMZ2	26	5.04e-05	0.00158376	0.000325775
P3H4	2	0.00012679	0.000414196	0.000325642
ENKUR	27	2.44e-05	0.00158374	0.00032558
WDR66	25	0.000116825	0.00158305	0.000325486
TTLL5	26	7.19e-05	0.0015837	0.000325362
CLPB	26	6.02e-05	0.00158371	0.000324954
CEP126	26	9.77e-05	0.00158334	0.000324542
ELAVL4	3	0.00116795	0.00157976	0.000324347
COL8A2	8	2.51e-05	0.000414228	0.000324266
NCAPD2	8	0.00046753	0.00158157	0.000324048
RAD21L1	27	3.01e-05	0.00158362	0.000323243
CHAD	6	0.000162111	0.000414227	0.000322677
SRSF1A	4	0.000873298	0.00157659	0.000322577
USH1C	4	0.000118676	0.000448025	0.000322104
CCDC39	23	0.000236249	0.00158373	0.000321418
IFT140	19	0.000684545	0.00158372	0.000321292
GAP43	26	4.16e-05	0.00158351	0.000321091
SDCCAG3	27	2.08e-05	0.00158352	0.000320337
TUBULIN	26	2.17e-05	0.00158363	0.0003203
VPS54	5	3.55e-05	0.00157733	0.000320148
TNC	7	5.76e-06	0.000414218	0.000319788
LOC106704584	26	9.12e-05	0.00158348	0.000319545
CTPS2	13	0.000129341	0.00158248	0.000318668
MZT2B	19	0.000638645	0.00158356	0.000318298
CDH11	8	1.73e-05	0.000414229	0.000318209
LOC108719236	24	4.38e-05	0.00158347	0.000318116
LOC101931564	26	4.75e-05	0.00158361	0.000317749
LOC101320389	25	0.000189013	0.00158326	0.000317645
PTBP2	13	7.51e-05	0.0015826	0.000317592
COPS7B	26	6.46e-05	0.0015838	0.000317148
TEKT2	27	1.47e-05	0.00158355	0.000316746
CCDC189	24	5.35e-05	0.00158356	0.000316676
KBTBD12	25	0.000107327	0.00158366	0.00031662
AHNAK2	2	2.88e-07	0.000447875	0.000316556
CHD6	8	0.000101957	0.00158009	0.000316322
LOC101361888	25	0.000132216	0.00158307	0.00031583
ANKAR	26	2.15e-05	0.00158337	0.000315086
LOC101934695	17	0.00072691	0.00158331	0.000314839
LRRC31	2	0.000802814	0.00044806	0.000314652
CDCA9	24	5.45e-05	0.0015834	0.00031452
TTLL6	26	2.74e-05	0.00158351	0.000314131
RBM12B	4	0.00133246	0.00157784	0.00031374
LOC103170676	26	2.56e-05	0.00158369	0.000312789
LOC103099300	20	0.000742398	0.00158383	0.000312697
RNF115	25	6.98e-05	0.00158322	0.000312553
DNAJA3	4	0.00115523	0.001581	0.000312486
LOC102377907	12	0.000507766	0.00158249	0.000312351
LOC102356313	24	5.03e-05	0.00158372	0.000312269
MNS1	22	0.00117195	0.00158378	0.000311603
PTGR2	15	0.000517185	0.00158334	0.000311246
FAM180A	8	2.64e-05	0.000414229	0.000311243
ADGB	25	5.64e-05	0.00158359	0.000311193
LOC105538042	2	0.000577761	0.00157857	0.000310996
LOC108796507	2	0.00011584	0.000447877	0.0003102
OTOP2	2	0.00011584	0.000447877	0.0003102
CEP83	26	1.43e-05	0.00158337	0.00030999
ALMS1	25	9.4e-05	0.00158344	0.000309602
CCDC92	25	4.76e-05	0.00158317	0.00030947
WDR60	16	0.00039559	0.0015833	0.000309453
ATG2B	10	8.34e-05	0.00158071	0.000308817
TENM1	2	0.000577761	0.00157786	0.000308683
LOC100563870	22	0.00023537	0.00158371	0.000308506
CAPS2	24	0.00027372	0.00158348	0.000307223
LRRC73	23	0.000117159	0.00158377	0.000307139
HSF1	12	4.58e-05	0.00158219	0.000307074
LOC106732455	2	6.34e-06	0.000447877	0.000307041
PIFO	24	0.000162967	0.00158324	0.000306836
FGF13	10	0.00120992	0.00158255	0.000306718
IFT172	21	0.000144674	0.00158354	0.000306629
E2F1	5	0.000463106	0.00157992	0.000306616
ACTA2	3	3.2e-05	0.000414204	0.000306548
TMEM100	3	3.2e-05	0.000414204	0.000306548
TWIST3	8	1.06e-05	0.000414228	0.00030636
LOC108707328	5	3.15e-05	0.000448048	0.000306322
LOC104077179	5	1.34e-05	0.000448047	0.000306073
WRAP73	22	0.000102223	0.00158369	0.000305839
SLC35F4	21	6e-05	0.00158333	0.000305793
GPR143	22	0.000142186	0.00158353	0.000305781
GLIPR1	25	2.36e-05	0.00158365	0.000305663
AADAT	5	4.95e-05	0.000448047	0.000305397
ILF3	2	0.000577761	0.00157288	0.000305263
EHBP1	21	0.000174509	0.00158334	0.000304902
NADPH	23	7.85e-05	0.00158336	0.000304673
LOC101952198	11	7.37e-05	0.00158181	0.00030466
LOC100495913	24	1.04e-05	0.00158341	0.00030439
LOC102940394	5	2.8e-05	0.000448048	0.000304117
EHMT1	12	4.15e-05	0.00158183	0.000304014
GDPD2	2	0.000109789	0.000447905	0.000303904
ATP6V0A4	23	4.16e-05	0.00158377	0.000303595
CCDC34	24	0.000126756	0.00158347	0.000303064
THBS3	8	8.12e-06	0.000414228	0.000302717
PNISR	13	4.01e-05	0.00158227	0.000301058
ASRGL1	21	5.14e-05	0.00158351	0.000300938
NAF1	12	5.22e-05	0.00158255	0.000300858
LAMA2	7	2.1e-05	0.000414228	0.000300804
KIF2C	17	0.00255336	0.00158324	0.000300242
ACAD11	4	0.00117406	0.000448077	0.000299994
TISSUE	3	2.63e-05	0.000447983	0.000299534
LOC102350698	3	1.92e-07	0.000448042	0.000299295
MAL2	3	1.92e-07	0.000448042	0.000299295
LAD1	3	1.92e-07	0.000448042	0.000299295
F11R	3	1.92e-07	0.000448042	0.000299295
CNKSR1	3	1.92e-07	0.000448042	0.000299295
LOC100492076	21	0.000100274	0.00158344	0.000298567
SLC10A7	24	3.35e-05	0.00158318	0.000298347
LOC108796261	5	4.42e-06	0.000448047	0.000298266
CSPP1	14	3.65e-05	0.00158249	0.000298225
AKAP14	18	0.000363732	0.00158271	0.000297983
HTT	13	4.38e-05	0.00158242	0.000297573
HYALURONAN	7	2.27e-05	0.000414227	0.000297545
COL6A3	8	3.45e-06	0.000414228	0.000297398
TEX36	24	1.5e-05	0.00158369	0.000297385
DRAP1	4	0.000504965	0.00158036	0.000296238
RNF214	11	0.000771707	0.00158329	0.000295634
MPHOSPH8	4	0.000211995	0.00158055	0.000295023
LOC101947622	2	0	0.000447877	0.000294766
LOC108793661	2	0	0.000447877	0.000294766
LOC102560426	2	0	0.000447847	0.000294429
LOC110538136	2	0	0.000447847	0.000294429
FBN2	8	1.69e-06	0.000414229	0.000294374
ZMYND12	22	0.000108001	0.00158318	0.00029342
VELO1	21	4.69e-05	0.00158327	0.000293125
KLHL10	23	5.91e-05	0.00158331	0.000292885
CCDC83	21	5.43e-05	0.0015834	0.000292816
BNC2	3	0	0.00157977	0.000292808
ZNF414	9	0.000583456	0.00158189	0.000292724
LOC109985838	3	0.00660347	0.000448052	0.000292701
LOC100075357	7	2.14e-05	0.000414229	0.000291974
KAT6B	9	0.000573432	0.00158076	0.000291851
PELI3	7	0.00018861	0.00158168	0.000291826
FAM172A	11	4.64e-06	0.00158179	0.000291792
LOC108696278	24	2.03e-05	0.00158335	0.000291306
LOC102576344	5	9.74e-07	0.000448048	0.000290336
STRA6	5	9.74e-07	0.000448048	0.000290336
LOC110391986	5	9.74e-07	0.000448048	0.000290336
TRAPPC11	20	0.000316415	0.00158363	0.000290284
LOC108696491	18	0.000230062	0.00158349	0.000290119
HTRA4	8	9.67e-07	0.000414228	0.000289765
PSMB7	2	0	0.00157669	0.000289446
SRP14	2	0	0.00157669	0.000289446
CRISPLD1	7	1.14e-05	0.000414226	0.000289265
YLPM1	13	0.000240725	0.00158291	0.000288915
CLDN7	2	2.78e-05	0.00044795	0.000288871
KIF23	7	0.000175487	0.00158145	0.000288795
LOC101944303	24	6.51e-06	0.00158323	0.000288518
NME5	23	9.77e-06	0.0015836	0.000288241
SYCE2	21	5.48e-05	0.00158362	0.000288181
FRMD5	20	0.000603104	0.0015837	0.000288083
COL5A2	7	1.48e-05	0.000414226	0.000288033
EPS8L1	2	1.5e-05	0.000447878	0.000287897
SECISBP2	3	0.000579955	0.00157684	0.000287675
RIMS1	3	0.000578193	0.00157943	0.000287385
SLC22A15	22	9.79e-05	0.00158317	0.000287046
ACSL5	5	8.29e-07	0.000448046	0.000286938
CCNF	19	0.000145827	0.00158359	0.000286618
FAM78A	23	3.87e-05	0.00158348	0.000286526
LOC106038159	5	3.87e-06	0.000448047	0.000286489
MYO1A	5	1.52e-06	0.000448046	0.000286407
SLC13A2	5	1.52e-06	0.000448046	0.000286407
ALPI	5	1.52e-06	0.000448046	0.000286407
LOC108922239	5	1.52e-06	0.000448046	0.000286407
TCTN1	18	0.000137056	0.00158357	0.000286256
RANGAP1	5	0.00371644	0.00158162	0.000285938
GAS8	23	1.66e-05	0.00158328	0.000285689
GDPD4	5	2.85e-06	0.000448047	0.000285188
CCDC185	22	6e-05	0.00158323	0.000285133
ANXA1	2	0	0.000447906	0.000284968
ZRANB2	4	0.00058178	0.0015797	0.000284869
LOC594905	4	8.06e-06	0.000448025	0.000284819
DSC3	3	0	0.000448002	0.000284606
POF1B	3	0	0.000448002	0.000284606
ALS2CR12	23	1.22e-05	0.00158324	0.000284559
DDX20	2	0.000577761	0.00157944	0.000284537
LOC108264080	13	0.00217365	0.00158321	0.000284181
LOC102445297	22	2.34e-05	0.0015837	0.000283436
GPA33	10	6.01e-07	0.000447965	0.000283253
CFL2	5	0.000111513	0.000414226	0.000282809
ARMC2	22	2.32e-05	0.00158364	0.000282571
MAOB	2	9.96e-05	0.000448022	0.000281846
LOXHD1	20	2.91e-05	0.0015834	0.000281761
GYS2	21	4.82e-05	0.00158306	0.000281622
CUNH16ORF78	22	5.4e-05	0.00158336	0.000281554
ZNF644	8	0.000175813	0.00158097	0.000281466
KIF5A	22	3.07e-05	0.00158339	0.000281312
MDH1B	22	7.87e-06	0.00158328	0.000281235
NEK2	15	0.000272458	0.00158334	0.000280556
GHRH	22	6.3e-05	0.00158341	0.000280465
TEKT3	22	3.36e-05	0.00158324	0.000279847
CDKL1	23	8.61e-06	0.00158346	0.000279552
AGGF1	11	2.77e-05	0.00158228	0.000278738
LOC104137856	2	4.25e-05	0.000447934	0.000277696
EVPL	2	4.25e-05	0.000447934	0.000277696
TMEM67	14	0.00224916	0.0015835	0.00027743
AXSZL	18	0.000190678	0.0015833	0.000276797
LOC109094157	8	0.0010595	0.00158153	0.000276601
LOC100563949	22	3.63e-05	0.00158328	0.000276414
DNHD1	21	1.89e-05	0.00158334	0.000276087
PDGFD	7	4.99e-06	0.00041423	0.00027607
DNAH8	18	0.000401617	0.00158366	0.000275962
PPID	2	0	0.00157751	0.000275908
TDRD6	18	0.000209976	0.00158378	0.000275432
PROTEIN	9	6.71e-05	0.000447965	0.000275343
RERGL	15	0.00105044	0.00158356	0.000275212
ZNF385A	12	0.000600574	0.00158217	0.000275127
UBAP2	14	0.000639977	0.00158301	0.000275053
FAM214A	12	2.76e-05	0.00158229	0.000274876
DNAH3	21	2e-05	0.00158327	0.000274545
LOC108801864	20	2.99e-05	0.00158318	0.000274284
SWSAP1	20	4.45e-05	0.00158357	0.000274121
C2ORF68	17	0.000131625	0.00158351	0.000273342
LZTFL1	20	7.41e-05	0.00158373	0.000272347
CCDC13	19	0.000103395	0.00158345	0.000272342
UCHL1	21	1.96e-05	0.00158364	0.00027218
NUSAP1	4	0.000725318	0.00157962	0.000271508
ACSL3	20	4.66e-05	0.00158323	0.000271298
PSMC6	3	0.00338601	0.00158045	0.000270954
ZNF292	8	3.95e-05	0.00158069	0.00027093
SORD	2	0.000916656	0.000448058	0.000270571
FAM120B	11	5.17e-05	0.00158243	0.000270398
TNXB	7	1.84e-06	0.00041423	0.000270201
PFDN4	3	0.00129208	0.00158134	0.000269912
POC5	13	0.0002805	0.00158312	0.000269889
FNDC1	7	2.75e-06	0.000414229	0.000269866
DCAF8	9	0.000331688	0.00158184	0.000269648
LOC110310975	21	3.98e-05	0.00158335	0.000269114
LOC104635543	7	2.73e-06	0.000414227	0.000268622
TSPOAP1	13	0.00179466	0.00158371	0.000268621
RNFT1	21	4.17e-05	0.00158365	0.000268312
KLHDC10	21	2.6e-05	0.00158324	0.000267933
RPL7L1	6	0.000232257	0.000447964	0.000267867
TEKT4	22	3.09e-06	0.00158332	0.000267457
ANGPTL1	7	8.48e-07	0.000414228	0.000267243
LOC101949878	17	0.000177955	0.00158363	0.000266908
VWA3A	20	9.07e-05	0.00158335	0.00026688
KIF22	6	7.75e-05	0.00158142	0.000266866
DIABLO	21	2.49e-05	0.00158347	0.00026682
VCPKMT	12	0.000763418	0.00158341	0.000266388
AOC3	3	9.42e-05	0.000414218	0.000266182
UBLCP1	13	0.00028637	0.0015834	0.000266029
TRIM37	11	2.29e-05	0.00158234	0.000265892
OVCH2	21	9.23e-06	0.0015836	0.000265771
ZNF318	10	6.66e-06	0.00158185	0.000265258
SEC31B	19	0.000108855	0.00158336	0.000265193
LOC100158433	20	6.95e-05	0.0015834	0.000265187
MYLPF	20	1.73e-05	0.00158361	0.000264908
TGFBR3	6	8.58e-07	0.000414223	0.000264702
NSUN7	21	1.14e-05	0.00158331	0.000264622
PIH1D3	20	2.68e-05	0.00158372	0.000264194
DHX30	12	6.67e-05	0.0015827	0.000264181
RBM39	9	0.000145733	0.00158205	0.000263705
MFN2	6	0.000382552	0.00158155	0.000263449
VEZF1	5	6.93e-06	0.00157865	0.000263407
RRP36	20	5.02e-05	0.00158315	0.000262487
FBLN2	6	7.69e-06	0.000414227	0.00026208
LOC102346302	17	0.000471935	0.00158337	0.000262058
CFAP65	20	1.09e-05	0.00158334	0.000262017
TNFAIP6	7	1.26e-06	0.000414228	0.000261988
RPLP0	10	0	0.000447966	0.000261915
SLC51B	4	1.37e-05	0.000448046	0.000261863
SLC23A1	4	4.46e-05	0.000448047	0.000261722
GAL	5	0.000954821	0.00158203	0.000261509
PTX3	4	0.000253818	0.000414224	0.000261368
PAQR8	20	0.000180686	0.00158317	0.00026114
RAB11FIP4	20	6.82e-05	0.00158327	0.000261127
PPFIA2	5	6.03e-05	0.00158074	0.000261049
USP44	21	4.73e-06	0.00158315	0.000260998
LOC103063825	2	0.00175461	0.000448072	0.000260523
LOC100486858	21	1.04e-05	0.00158343	0.000260079
CADHERIN	18	0.000482483	0.00158356	0.000260053
EFHC1	20	2.11e-05	0.00158364	0.00025985
CYP2D6	4	1.89e-05	0.000448046	0.000259751
ALDH1B1	4	5.98e-06	0.000448045	0.000259502
AMN	4	7.2e-06	0.000448027	0.00025923
LOC109923338	4	7.2e-06	0.000448027	0.00025923
RPP38	19	0.000172797	0.00158333	0.000259035
AURKA	6	0.000258357	0.0015814	0.000258651
TOMM70	2	0	0.00157786	0.000258629
RNF40	9	0.000180085	0.0015821	0.000258594
CACNA1S	18	0.000126883	0.00158318	0.000258569
LOC104271520	15	0.00054355	0.00158358	0.000258553
EGFL6	6	1.56e-05	0.000414228	0.000258278
HNRNPH3	3	0	0.00157474	0.000258184
LOC108796571	17	4.14e-05	0.00158319	0.000258098
NRBP1	17	9.76e-05	0.00158314	0.00025804
CSMD2	18	0.000267652	0.00158323	0.000258014
GRIN2B	9	0.00100499	0.00158288	0.000257958
VANGL2	6	0.00210329	0.00158044	0.000257883
LOC104954960	4	4.07e-05	0.000448047	0.0002576
MORN3	20	1.66e-05	0.00158319	0.000257428
LOC105357940	16	0.000173853	0.00158316	0.000257144
INTS8	11	0.000173174	0.00158316	0.000256794
GAMT	4	3.44e-05	0.000448045	0.000256644
LOC103234934	10	4.81e-07	0.000447939	0.00025632
LPIN3	2	8.24e-05	0.000448068	0.000255825
PROCA1	16	0.000913336	0.00158317	0.000255643
EIF4G1	6	0.000925313	0.00158041	0.000255633
GDF11	17	9.66e-05	0.00158336	0.000255413
LIN9	8	0.00121141	0.00158224	0.000255363
CDH18	2	0.000577761	0.00157996	0.000254786
SYBU	5	5.73e-05	0.000414227	0.000254525
LOC103101020	2	4.22e-06	0.000448043	0.000254439
KANK2	4	7.19e-06	0.000414215	0.000254371
SENP1	7	4.55e-05	0.00158044	0.000254348
LOC101877801	5	3.41e-05	0.000414224	0.000254259
CSRNP2	9	0.000584509	0.00158127	0.000254238
SMARCA1	9	0.000584597	0.00158218	0.000254155
MAML1	17	5.11e-06	0.00158189	0.000253925
NUP93	2	0.000577761	0.00157891	0.000253628
PCSK4	19	1.98e-05	0.00158371	0.000253411
USP19	8	6.47e-05	0.00158182	0.00025338
IQCB1	19	1.26e-05	0.00158335	0.00025326
MCRS1	6	8.77e-05	0.00158132	0.000253175
POM121	14	4.8e-06	0.0015814	0.000252803
OLFML2A	6	2.15e-06	0.000414227	0.000252684
LOC102456693	19	2.82e-05	0.00158365	0.000252573
USP11	4	0.000649118	0.00157865	0.000251863
IQCE	20	4.48e-06	0.00158316	0.000251834
RPL35A	8	2.78e-06	0.000447938	0.000251801
LOC108709472	18	8.69e-05	0.00158373	0.000251744
SERPINF1	2	0.000189321	0.00041421	0.000250843
RBM47	2	0.00384583	0.000448088	0.000250687
EPHA8	2	0.00384583	0.000448088	0.000250687
KIF27	19	1.34e-05	0.00158355	0.000250482
ABHD12	20	4.58e-06	0.00158333	0.000250425
LOC107983703	16	7.13e-05	0.00158346	0.000250243
LOC101948437	14	0.000445358	0.00158346	0.000250089
LGALS2	3	0.000152188	0.00044804	0.000249549
LOC104139830	17	0.000130753	0.00158307	0.000249502
LOC101935121	17	3.5e-05	0.00158332	0.000248819
TRAF2	16	0.000173681	0.00158267	0.000248717
LOC102346586	16	0.000684861	0.00158354	0.000248575
AK2	2	0.00216417	0.000448054	0.000248373
RSRC2	8	0.000376057	0.00158234	0.000248272
EFCAB5	15	0.000200415	0.00158299	0.000248177
LOC101399415	14	0.000115985	0.00158344	0.00024811
MAST1	19	1.81e-05	0.00158323	0.000247912
SCRG1	5	0.000158947	0.000414228	0.000247847
CHCHD6	15	0.000162306	0.00158361	0.000247802
PLD6	19	4.12e-05	0.00158367	0.000247514
LOC102456152	4	0	0.000448048	0.000246662
ANPEP	4	0	0.000448048	0.000246662
BCO1	4	0	0.000448048	0.000246662
LOC108699276	16	0.000168396	0.00158291	0.000246606
STRADA	17	4.18e-05	0.00158366	0.000246505
MEIKIN	15	0.000135859	0.00158354	0.000245982
NOSIP	17	8.24e-05	0.00158306	0.000245581
LOC101950179	17	2.64e-05	0.00158335	0.000245534
FBXW10	16	7.81e-05	0.00158291	0.000245247
TTBK2	15	0.000227065	0.00158288	0.000245239
CUNH16ORF86	18	4.37e-05	0.0015832	0.000244989
LOC106695982	13	0.000135094	0.00158343	0.000244539
LRRC23	17	3.27e-05	0.00158335	0.000244503
LOC101950037	17	2.13e-05	0.00158334	0.000244057
PDE3B	4	0.00056953	0.00158057	0.000242957
MFAP4	5	2.69e-05	0.000414225	0.000242632
LOC103582652	14	0.000136439	0.00158341	0.000242321
KIAA1841	13	0.000339555	0.00158351	0.000242198
EFCAB10	18	1.4e-05	0.0015836	0.00024204
FA2H	4	4.14e-07	0.000448046	0.000241835
NEXMIF	13	0.000465005	0.00158331	0.00024181
LOC100495416	19	5.28e-06	0.00158335	0.000241625
DAO	4	7.2e-08	0.000448044	0.000241565
LOC104546353	17	6.54e-05	0.00158305	0.000240881
IK	3	0.000209353	0.00158051	0.000240862
GTF3C6	16	0.00040877	0.00158306	0.000240655
RPL26L1	9	2.75e-07	0.000447939	0.000240337
SLC15A1	4	6.43e-07	0.000448045	0.00024024
KIF17	14	0.000172541	0.00158374	0.000239382
CUNH8ORF82	18	1.53e-05	0.00158304	0.000239136
DNAJC13	4	8.75e-07	0.000448045	0.000239087
ENO4	18	1.6e-05	0.00158329	0.000238697
CLG18H20ORF96	16	1.74e-05	0.00158325	0.000238656
GON4L	5	0.00058016	0.00158043	0.00023842
TMEM8B	14	0.000178456	0.00158319	0.000237696
BIRC5	8	0.000581874	0.0015823	0.000237201
EFEMP2	6	4.28e-06	0.000414228	0.000237185
SRPX2	6	2.37e-07	0.000414227	0.000236995
RIBC1	16	4.7e-05	0.00158344	0.000236874
LOC101941510	18	7.55e-06	0.00158329	0.000236641
SH3GL3	17	4.46e-05	0.00158351	0.00023661
METTL25	18	6.46e-06	0.00158357	0.000236493
ADAMTS13	5	2.88e-06	0.000414224	0.000236468
LOC108697400	5	2.88e-06	0.000414224	0.000236468
THRAP3	2	0.000577761	0.00157829	0.000236162
LOC100488102	17	1.35e-05	0.00158351	0.000235906
LUC7L	2	0	0.00157291	0.000235869
NPAT	8	2.9e-05	0.00158181	0.000235546
PCDH18	6	4.57e-07	0.000414227	0.000235303
MEOX1	3	6.37e-05	0.000414219	0.000235272
FSIP1	17	1.18e-05	0.00158331	0.000235219
RGS22	18	1.13e-05	0.00158325	0.000235141
EPN1	4	1.1e-06	0.00157732	0.000234782
STMN1	5	8.73e-05	0.00158141	0.000234642
CTGF	6	2.71e-06	0.000414226	0.000234519
LOC108802929	17	2.03e-05	0.00158343	0.000234387
FRIZZLED-7	12	0.000186415	0.00158308	0.000234166
EMILIN2	5	1.01e-05	0.000414226	0.000233977
CFAP69	17	3.42e-05	0.0015835	0.00023387
LOC110087748	18	4.52e-06	0.00158317	0.000233845
DCLK1	9	0.00178035	0.00158313	0.000232727
ANAPC4	10	0.00014956	0.00158313	0.000232345
CCDC157	14	8.32e-05	0.00158304	0.000232147
ALPHA1	3	5.46e-06	0.00041421	0.000231866
LOC100493862	15	6.01e-05	0.00158323	0.000231766
FAM177A1	16	5.64e-05	0.00158319	0.000231534
CRIP3	13	8.37e-05	0.0015834	0.000231269
ZC3H7B	4	0.000577912	0.00157892	0.000230928
FLNC	2	2.88e-07	0.00041419	0.000230615
BIRC6	4	1.9e-06	0.00157732	0.000230404
CCDC151	18	4.07e-06	0.0015833	0.000230281
TNNT1	16	8.17e-05	0.00158329	0.000229981
FAM163A	4	0.000657185	0.00158154	0.000229421
TMEM55A	2	0.000577761	0.00157995	0.000229357
DLC1	5	1.62e-06	0.000414223	0.000229166
LOC108718530	15	3.39e-05	0.00158352	0.000228928
CLG11H7ORF72	17	2.05e-05	0.00158318	0.000228882
COILED-COIL	3	0.00294353	0.00158122	0.000228756
TEX9	16	5.32e-05	0.00158337	0.000228633
ECI2	2	6.66e-05	0.000448064	0.000228439
BICRAL	8	0.000193454	0.00158195	0.000228321
C6H15ORF61	17	2.36e-05	0.00158328	0.000228057
LOC110194906	16	3.13e-05	0.00158368	0.000228002
BREFELDIN	2	0.000577761	0.00157996	0.000227931
PRSS8	1	0	0.000447969	0.000227894
JAK2	3	0.000577761	0.00157857	0.000227404
CUX2	5	0.000590775	0.00158197	0.000227239
RSAD1	17	9.29e-06	0.00158364	0.000227072
RTKN2	3	0.000580315	0.00158153	0.000226991
NCAPH	3	0.000719445	0.00157962	0.000226911
RRM2.2	3	0.000719445	0.00157962	0.000226911
SPDYC	17	1.14e-05	0.00158327	0.000226733
APOO	9	0.00117616	0.00158282	0.000226665
KCNN2	5	0.000774714	0.00158237	0.000226264
LOC108645280	8	8.31e-07	0.00158146	0.000226017
SIK3	6	0.000111613	0.00158019	0.000225771
LOC108701366	17	4.93e-06	0.00158315	0.000225753
FOXK2	14	1.03e-05	0.00158303	0.000225675
LIG1	2	0.00158706	0.00157661	0.000225413
FOPNL	11	0.000403687	0.00158341	0.000225388
LOC102459681	17	9.98e-06	0.00158356	0.00022519
PUS7	7	5.43e-06	0.00158098	0.000225174
GERANYLGERANYL	15	1.84e-05	0.00158276	0.000225168
LAMB3	2	1.82e-05	0.000447983	0.000224826
FBXO28	16	3.08e-05	0.00158301	0.000224668
EIF2S3	2	0.000116417	0.000447933	0.000224221
AGFG2	16	6.65e-05	0.00158309	0.000224166
LOC108717276	17	4.19e-06	0.00158346	0.000224128
DHX35	6	1.99e-05	0.00158044	0.000223756
SRPK3	8	1.79e-06	0.00158088	0.000223424
SPECKLE-TYPE	15	0.000102794	0.00158359	0.000223375
ADGRA2	5	1.02e-06	0.000414224	0.000223302
MOGAT3	3	3.27e-06	0.000448024	0.000223188
LOC108299138	16	3.71e-05	0.00158313	0.000223028
PDZD9	16	2.35e-05	0.00158314	0.000222902
DNALI1	17	2.3e-06	0.00158318	0.000222783
CRY1	8	0.000581147	0.00158242	0.000221936
IGSF10	5	3.42e-06	0.000414225	0.000221611
RPL21	8	2.22e-07	0.000447939	0.000221513
LOC101940317	16	1.67e-05	0.00158355	0.000221435
ERICH2	15	6.26e-05	0.00158323	0.000221374
MYBL1	14	4.91e-06	0.00158256	0.000221019
TYK2	8	0.000112855	0.00158231	0.000220897
USP42	12	0.000187761	0.0015835	0.000220869
NDUFAF5	16	6.6e-05	0.00158348	0.00022064
TEPP	16	6e-06	0.00158293	0.000219903
ADAMTS2	4	8.38e-05	0.000414224	0.000219887
KRTCAP3	2	0	0.000448042	0.000219745
HISTONE	15	1.8e-05	0.00158347	0.000219706
LRRC52	17	1.29e-06	0.00158312	0.000219521
NQO1	2	2.37e-05	0.000447994	0.00021927
GLB1L2	10	9.64e-05	0.00158302	0.000219155
GPX8	1	0	0.000414167	0.000219034
DGCR2	3	0.000577761	0.00157885	0.000219002
DNMT3A	7	4.8e-06	0.00158075	0.000218741
LOC102346777	15	5.43e-05	0.00158305	0.00021853
LOC108796349	10	0.000591242	0.0015835	0.000218343
CAPS	16	2.51e-06	0.00158356	0.000218308
LENG8	9	1.4e-05	0.00158216	0.000218232
LOC102363742	1	0	0.000447939	0.000217866
MHC	1	0	0.000447939	0.000217866
RMI1	5	0.00058147	0.00158175	0.00021781
ARHGEF16	2	0	0.000448042	0.000217144
PTPRF	2	0	0.000448042	0.000217144
TJP3	2	0	0.000448042	0.000217144
MYO1E.2	2	0	0.000448042	0.000217144
RAB25	2	0	0.000448042	0.000217144
EPHA1	2	0	0.000448042	0.000217144
RBM10	4	1.85e-05	0.0015785	0.000217083
IFT46	11	0.000164751	0.0015834	0.000217057
DLG2	3	2.45e-05	0.00158034	0.000216969
LOC104048564	14	1.24e-05	0.00158335	0.000216766
ALKBH1	7	3.06e-05	0.00158227	0.000216508
DNAL1	15	4.04e-05	0.00158358	0.000216418
GOT1	1	0	0.000447938	0.000216371
NDRG1	1	0	0.000447938	0.000216371
SLC4A4	1	0	0.000447938	0.000216371
LOC102361772	1	0	0.000447938	0.000216371
LOC108704226	12	0.000210508	0.00158339	0.000216356
FKBP9	5	7.67e-06	0.000414227	0.000216277
SRSF10	3	0	0.00157962	0.000216193
DSCAM	3	8.36e-06	0.00157991	0.000216006
SLC3A1	3	2.26e-06	0.000448025	0.000215555
ALDH8A1	3	2.26e-06	0.000448025	0.000215555
LOC104315381	3	2.26e-06	0.000448025	0.000215555
SPAG6	15	2.71e-05	0.00158318	0.000215441
CLEC16A	11	0.000186887	0.00158282	0.000215397
LOC109103151	5	3.32e-06	0.000414229	0.000215371
LOC101868296	7	0.000241446	0.00158244	0.000215285
COL27A1	3	0.000577761	0.00158093	0.000215228
THBS2	5	4.34e-06	0.000414225	0.000215132
COL12A1	5	4.34e-06	0.000414225	0.000215132
UBE3C	6	2.11e-06	0.00158012	0.000214822
DIS3	12	4.22e-05	0.00158251	0.000214774
TEX14	14	4.34e-05	0.00158353	0.000214536
PDE7A	13	2.52e-05	0.00158272	0.00021451
KIF11	4	0.000213304	0.00158141	0.000214439
MAU2	4	0.00040526	0.00157925	0.000214008
BOC	3	1.02e-05	0.000414211	0.000213777
FAM69A	12	0.000286775	0.00158362	0.000213432
RPS2	8	0	0.000447966	0.000213352
ACTN3	15	1.44e-05	0.00158312	0.000213085
LOC108702985	15	3.99e-05	0.00158325	0.000213077
NUPL2	8	0.000595463	0.00158299	0.000213014
SLC13A1	3	6.81e-06	0.000448026	0.000212981
LOC110197550	12	8.94e-05	0.0015834	0.000212804
SEMA5A	2	0	0.000414202	0.000212205
PRDM5	2	0	0.000414202	0.000212205
IRAK1BP1	15	2.2e-05	0.00158327	0.000212179
LOC102359184	11	9.97e-05	0.00158342	0.000211465
LOC101934095	3	1.89e-05	0.000448045	0.000211433
ACBD6	15	8.98e-06	0.00158321	0.000211373
TPX2	4	0.000113449	0.00158137	0.000210862
SEC14L2	3	2.72e-07	0.000448019	0.000210565
SHCBP1	3	0.00119237	0.00158165	0.000210477
RCN3	5	1.98e-06	0.000414228	0.000210228
LOC102345825	10	0.000322702	0.00158335	0.000210156
THIOREDOXIN-LIKE	11	0.000346893	0.00158297	0.000210108
MFSD3	9	0.000170003	0.0015833	0.000210086
RTN1	6	8.71e-05	0.00158195	0.000209947
LOC104371679	2	6.37e-05	0.000414222	0.000209888
SMARCAL1	4	0.000578833	0.00158224	0.000209844
LOC103604527	2	0	0.00157977	0.000209835
LOC108719304	2	0	0.00157977	0.000209835
LOC102356600	2	0	0.00157977	0.000209835
ACAD10	8	2.36e-05	0.00158246	0.000209569
CFAP157	15	6.62e-06	0.00158322	0.000209298
GLI3	4	7.07e-06	0.000414219	0.000209269
TROAP	8	0.000132311	0.00158299	0.000208942
MDH1	1	0	0.000448	0.000208619
LOC108708207	1	0	0.000448	0.000208619
SLC35D2	1	0	0.000448	0.000208619
SLC22A18	1	0	0.000448	0.000208619
LOC104250652	6	6.19e-06	0.00158069	0.000208501
LOC107124501	13	8.07e-05	0.00158312	0.000208423
KLHDC1	13	0.000102317	0.00158326	0.000208413
SPAG17	14	5.79e-05	0.00158331	0.000208089
LOC103306826	15	9.3e-06	0.00158326	0.000208066
IFT80	11	9.05e-05	0.00158329	0.000207922
IPMK	2	6.85e-05	0.000448067	0.000207463
DHRS4	2	6.85e-05	0.000448067	0.000207463
EHHADH	2	6.85e-05	0.000448067	0.000207463
CROT	2	6.85e-05	0.000448067	0.000207463
LOC108707014	2	6.85e-05	0.000448067	0.000207463
LOC103185922	9	0.00093903	0.00158344	0.000207386
LOC101881819	13	2.64e-05	0.0015834	0.000207306
OSBP2	6	0.00113277	0.00158282	0.000206955
DCTN6	6	7.13e-05	0.00158169	0.000206807
RABGAP1L	15	7.41e-06	0.00158312	0.000206611
CUNH5ORF51	13	6.84e-05	0.00158346	0.000206148
MAPKBP1	14	3.74e-05	0.00158308	0.000206145
PAK5	10	0.000320125	0.00158309	0.000205852
CCDC18	13	4.37e-05	0.00158285	0.00020582
THOC2	3	5e-06	0.00157731	0.00020572
LOC102385630	15	6.87e-06	0.00158339	0.000205711
KNL1	6	0.00290043	0.00158282	0.000205164
INTS2	7	0.000233829	0.00158241	0.000204893
AHCTF1	5	0.000577787	0.00158182	0.000204881
LOC102935927	2	0.000172917	0.000448039	0.000204881
LOC102937281	2	0.000172917	0.000448039	0.000204881
BTBD2	12	4.01e-05	0.00158348	0.000204863
MMP2	5	1.11e-07	0.000414226	0.000204841
NFX1	3	1.48e-06	0.0015774	0.000204687
RAD17	15	2.38e-06	0.00158315	0.000204666
LINC00504	1	0	0.000447846	0.000204412
ANGPTL6	13	8.94e-06	0.00158316	0.0002044
FBXO25	13	7.55e-05	0.00158363	0.000204311
BID	3	4.82e-05	0.00158047	0.000204158
LOC102574553	10	7.23e-05	0.00158298	0.000204045
LOC108648136	14	6.03e-05	0.00158311	0.000203954
ADAMTS4	4	2.93e-06	0.000414223	0.000203729
HSPBAP1	5	0.00058759	0.0015822	0.000203579
RAD51AP1	4	0.000168596	0.00158141	0.000203557
MAP2K7	7	2.85e-06	0.00158079	0.000203289
PMPCB	2	0.000577761	0.00158051	0.000203248
ERCC2	2	0.000577761	0.00158067	0.000203236
TBX18	4	2.64e-07	0.000414221	0.000203024
ZNF276	3	0.00115509	0.00158186	0.000202839
KLKB1	3	2.01e-07	0.000448019	0.000202783
TMF1	6	1.38e-05	0.00158187	0.000202768
GOLGA2	3	0.000116417	0.000447963	0.000202733
NAT1	3	1.33e-06	0.000448045	0.000202623
ZMAT3	11	0.000118415	0.00158274	0.000202511
MPP1	2	0.000173737	0.000448043	0.0002025
LOC107292401	2	0.00195598	0.000448017	0.000202325
LOC102686962	10	3.58e-05	0.00158184	0.000202227
LOC107106349	14	7.32e-06	0.0015828	0.000202189
LOC108714106	10	0.000122763	0.00158329	0.000202093
LOC102379799	14	2.04e-05	0.00158317	0.000201876
PCNX1	8	7.94e-05	0.00158214	0.000201466
SYT12	5	0.00115887	0.0015828	0.000201241
LOC108697262	13	4.12e-05	0.00158313	0.000200798
ZFP91	8	3.19e-05	0.00158242	0.000200629
VMAC	3	0	0.000448045	0.000200495
SLC34A2	3	0	0.000448045	0.000200495
LOC104547044	4	0.000577761	0.00158138	0.00020029
MRPL23	13	6.01e-05	0.00158309	0.000200272
RBM42	3	0.000577761	0.00158141	0.000200198
KIAA0895L	13	5.8e-05	0.00158289	0.000200091
FAM193A	3	8.84e-06	0.00157733	0.000199963
ZC3H6	10	2.3e-05	0.00158219	0.000199337
ANKRD45	13	2.75e-05	0.00158327	0.000199243
HOMEZ	10	1.39e-05	0.00158192	0.000198685
SAE1	4	2.12e-05	0.00158125	0.000198187
PIWI-LIKE	12	1.36e-05	0.00158328	0.000198078
FBXO47	13	6.75e-06	0.00158322	0.000198056
RPS25	2	0.000116417	0.000447937	0.000197961
IPP	9	2.27e-05	0.00158287	0.000197951
KIAA2026	4	7.79e-05	0.00158076	0.000197744
ZC2HC1C	13	1.1e-05	0.00158313	0.000197696
ANKEF1	13	3.22e-05	0.0015831	0.000197598
PHF21B	3	0.000199867	0.00158085	0.000197543
METTL22	9	7.01e-05	0.00158326	0.000197463
GABBR2	3	0.000288285	0.00158061	0.000197383
40S	7	4.43e-08	0.000447939	0.000197351
BNIP2	8	0.000119896	0.00158281	0.000197129
DPP4	3	0	0.000448046	0.000196963
PRKACA	5	0.00021487	0.00158101	0.000196882
ASPM	4	1.01e-05	0.00158142	0.000196738
SPOCD1	10	6.99e-05	0.00158316	0.000196462
CEP164	10	0.000228468	0.00158335	0.000196124
TMEM97	3	2e-07	0.000448044	0.000196007
GEMIN2	7	0.000152991	0.00158239	0.000195994
ASNA1	2	1.38e-06	0.00157847	0.000195393
PCM1	12	9.17e-06	0.00158309	0.000195381
DCBLD1	1	0	0.000447816	0.0001946
POSTN	4	7.33e-06	0.000414223	0.000194491
PEPD	3	0	0.000448044	0.00019447
SUGP2	2	0	0.00157289	0.000194275
TULP4	11	5.68e-05	0.00158314	0.000194041
FRMPD2	13	5.78e-06	0.00158329	0.000193866
MPRIP	12	1.81e-05	0.00158306	0.000193664
LOC102566050	10	0.000108977	0.00158334	0.000193577
HSPH1	12	5.68e-06	0.00158306	0.000193525
IYD	3	3.93e-07	0.000448045	0.000193399
LOC106633717	11	1.78e-05	0.00158311	0.000193246
SRCIN1	2	1.3e-05	0.00157975	0.000193156
RANBP1	5	5.13e-05	0.00158157	0.000193059
LOC102936063	13	1.7e-05	0.00158302	0.000192994
APOA4	3	0	0.000448043	0.00019292
HAGH	12	2.11e-05	0.00158316	0.000192585
LOC102462772	10	0.000239579	0.00158339	0.000192525
LOC101872848	3	8.75e-07	0.000448044	0.000192516
SLX4IP	10	0.000208954	0.00158346	0.000192494
FNDC11	14	1.19e-06	0.00158313	0.000191897
LRRC36	9	5.48e-05	0.00158324	0.000191517
LOC104637055	2	0.000164364	0.00158	0.00019133
EGF	12	2.33e-06	0.00158212	0.000191113
MAPK15	4	0.00057835	0.00158177	0.000191083
LOC108706894	11	6.87e-05	0.00158291	0.000190703
VACUOLAR	8	5.41e-06	0.00158256	0.000190528
ACAN	2	0	0.000414205	0.000190434
COL9A2	2	0	0.000414205	0.000190434
LOC108714668	2	0	0.000414205	0.000190434
NEPHROBLASTOMA	2	0	0.000414205	0.000190434
OLFML3	4	5.41e-06	0.000414227	0.000190341
APOH	4	5.41e-06	0.000414227	0.000190341
LOC108801329	9	7.63e-05	0.00158285	0.00019004
PHF1	2	1.07e-05	0.00157867	0.000189848
LOC101794750	2	0	0.00157472	0.000189751
LOC107718326	7	1.24e-05	0.0015822	0.000189196
WDR78	12	9.91e-06	0.00158314	0.000189109
RNF207	1	0	0.00157668	0.000189078
CUNH11ORF80	12	1.31e-05	0.00158356	0.000188331
RCC2	4	0.000151716	0.00158183	0.0001883
KPNA2	3	0	0.00157959	0.000188241
PHF20L1	9	9.67e-06	0.00158257	0.000188098
NELL2	1	0	0.00157597	0.000188095
LOC104386417	5	0.000366369	0.0015823	0.000187612
PCNX4	9	5.66e-05	0.00158313	0.000187304
STEROIDOGENIC	3	1.2e-05	0.00158062	0.000186679
OTUD7A	13	3.4e-06	0.00158305	0.000186655
U2AF2	1	0	0.001571	0.000186641
ANKRD26	12	5.32e-05	0.00158325	0.000186347
DBN1	4	0	0.000414226	0.000186216
NES	4	0	0.000414226	0.000186216
PLEKHH2	11	9.95e-05	0.00158288	0.000186078
CSNK2B	7	0.000103271	0.00158269	0.000185949
RPL8	3	4.64e-07	0.000447936	0.000185673
LAMA4	4	1.05e-06	0.000414227	0.000185603
SFRP1	3	7.97e-06	0.000414222	0.000185556
LOC103177488	8	6.35e-06	0.00158125	0.000185548
SBNO1	4	0.000124299	0.00158044	0.000185335
ARMC9	10	0.000116494	0.0015831	0.0001853
CNOT4	4	4.21e-05	0.00158006	0.00018516
LRGUK	12	4.87e-06	0.00158325	0.000184462
RAB29	2	4.2e-05	0.00157849	0.00018444
LAMB1	4	8.63e-07	0.000414222	0.000184413
SETX	3	0.000577863	0.00158166	0.00018426
DMXL2	5	0.000740737	0.00158252	0.000184186
LOC101931187	8	2.45e-05	0.00158305	0.00018405
LOC110201992	12	1.74e-05	0.0015832	0.00018348
WDR47	6	0.000206298	0.00158242	0.000183445
SPATA16	11	2.38e-05	0.00158307	0.000183182
MAP2	3	2.03e-05	0.00158071	0.000183175
AT-RICH	8	0.000113536	0.00158328	0.000182949
LOC108789546	1	0	0.000447942	0.000182929
CWH43	1	0	0.000447942	0.000182929
LOC101932595	1	0	0.000447942	0.000182929
PFKL	1	0	0.000447998	0.000182822
DOCK6	5	0.00155913	0.00158298	0.000182383
LOC109314228	8	1.08e-05	0.0015814	0.000181969
PPHLN1	5	0.000578092	0.00158219	0.000181368
E4F1	7	1.35e-05	0.00158181	0.000180966
ODF3	13	8.03e-07	0.00158314	0.000180794
SLTM	2	2.96e-05	0.00157844	0.000180583
QPRT	4	1.48e-05	0.00158153	0.000180491
DGUOK	11	3.42e-05	0.00158282	0.000179894
TOP2A	3	1.5e-06	0.00158014	0.000179865
IFT22	12	6.86e-06	0.00158337	0.000179641
FBXO43	7	6.43e-05	0.00158273	0.000179617
ZNF143	6	1.96e-06	0.00158169	0.000179413
YY1	9	0.000176653	0.00158257	0.000179373
TAGLN	2	4.7e-05	0.000414218	0.000179326
AKAP12	2	4.7e-05	0.000414218	0.000179326
SPON2	4	3.59e-07	0.000414228	0.000179214
CDH26	1	0	0.000447847	0.000179165
ALCAM-2	1	0	0.000447816	0.000179037
TBC1D15	6	0.000249449	0.00158251	0.000178975
LOC101931677	12	2.08e-05	0.00158309	0.000178859
LOC102351037	11	2.37e-05	0.0015832	0.000178305
JOSD1	12	6.93e-06	0.00158304	0.00017829
ICE1	10	6.57e-06	0.00158254	0.00017822
DCTN3	1	0	0.00157754	0.000177833
ATL1	11	2.52e-05	0.00158288	0.000177827
EFR3A	11	1.09e-05	0.00158283	0.000177595
HPS3	12	3.36e-06	0.00158341	0.000177546
GATD1	7	7.51e-05	0.00158292	0.000177456
MIGA1	10	8.48e-05	0.00158312	0.000177414
LOC108706660	6	2.67e-05	0.00158218	0.000177087
CCDC40	12	4.14e-06	0.00158315	0.000177084
LOC106886875	8	1.84e-05	0.00158318	0.000176918
ARHGAP39	11	1.45e-05	0.0015831	0.000176912
JAKMIP1	11	5.28e-05	0.00158351	0.000176624
NOL12	3	0.000253547	0.00158168	0.000176509
LOC101950163	3	1.38e-06	0.000414216	0.000176451
LOC108700863	6	0.000202742	0.00158269	0.000176187
ZCCHC14	5	6.17e-05	0.00158178	0.000175872
EXD3	4	2.59e-06	0.00157932	0.000175645
CUNH9ORF40	5	0.000104438	0.00158202	0.000175575
RNF212	10	2.23e-05	0.00158306	0.000175397
MYNN	6	3.1e-07	0.00158179	0.000175318
CFAP97	12	2.32e-06	0.00158311	0.000175244
PRC1	2	7.15e-05	0.00157959	0.000174913
LOC101952705	7	0.000107948	0.00158285	0.00017473
ZNF12	9	4.19e-06	0.00158257	0.000174558
CARBAMOYL	9	7.14e-05	0.00158272	0.000174245
NDC80	9	2.85e-05	0.00158285	0.00017422
LOC102361803	11	3.45e-06	0.00158321	0.000173862
NUP54	4	0.000577911	0.00158251	0.000173832
ERI3	3	8.98e-07	0.00157863	0.000173323
OMD	3	3.26e-06	0.00041422	0.000173268
LPCAT3	1	0	0.00157597	0.000173055
TPK1	1	0	0.00157597	0.000173055
LOC108700425	1	0	0.000447877	0.000172505
LOC102939947	1	0	0.000447877	0.000172505
LOC106675560	1	0	0.000447877	0.000172505
SPSB2	1	0	0.000447877	0.000172505
LOC106606887	1	0	0.000447877	0.000172505
LOC109285436	1	0	0.000447877	0.000172505
PPP1R16A	2	0	0.000448023	0.000172417
LOC104552082	8	0.000213706	0.00158351	0.00017235
TMPRSS13	1	0	0.000447847	0.000172296
PLOD2	4	0	0.000414226	0.000171968
MEX3D	9	1.66e-06	0.00158148	0.000171862
TIMM50	5	8.31e-05	0.00158271	0.000171728
BSN	3	3.29e-05	0.00158138	0.000171629
LOC102987460	10	1.33e-05	0.00158333	0.00017158
LOC102569169	11	9.47e-06	0.0015832	0.000171504
LOC105406492	11	3.24e-06	0.00158272	0.000171117
ZNF148	2	0	0.00157679	0.000170929
CEP76	8	3.14e-06	0.00158315	0.000170908
ARL2BP	11	1.04e-05	0.00158325	0.000170836
LOC102944312	4	0	0.000414225	0.000170715
ATRIP	5	2.02e-05	0.00158177	0.00017042
TAPBPL	1	0	0.000447999	0.000170388
WDPCP	9	8.38e-06	0.00158294	0.000170058
GPRC5A	1	0	0.000447905	0.000169368
ARL9	1	0	0.000447905	0.000169368
LOC108787608	1	0	0.000447905	0.000169368
LOC108795351	1	0	0.000447905	0.000169368
TKFC	2	2.26e-06	0.000448023	0.000169306
KIRREL3	4	9.97e-06	0.00158155	0.000169055
SGOL2	4	2.18e-05	0.0015814	0.000168594
DYNC2LI1	9	4.49e-05	0.0015833	0.000168506
EXOC6	5	1e-06	0.00158052	0.000168309
LOC108718485	3	5.64e-06	0.00158071	0.000168201
GRB14	3	5.64e-06	0.00158071	0.000168201
HHATL	11	1.58e-06	0.00158315	0.000168153
LOC102571304	3	3.02e-07	0.000414221	0.000167859
MYCL	1	0	0.000448005	0.000167682
DKK3	2	9.6e-07	0.000414213	0.000167622
ESCO2	7	0.000104153	0.00158313	0.00016744
GMEB1	5	4.99e-07	0.00158078	0.000167354
LOC102975507	9	3.23e-05	0.00158275	0.000167305
NUF2	5	9.15e-06	0.00158193	0.000167258
FBXO38	9	3.85e-05	0.00158319	0.000167061
LOC106035313	10	2.96e-05	0.00158321	0.00016694
RBL1	4	2.3e-05	0.00158156	0.000166888
G2E3	4	3.82e-05	0.00158155	0.000166695
TRIM59	11	5.03e-06	0.00158319	0.000166491
EFHB	11	1.51e-06	0.00158318	0.00016645
RBM45	1	0	0.00157669	0.000166431
ZNF330	1	0	0.00157669	0.000166431
LOC102356706	1	0	0.00157669	0.000166431
SVEP1	3	0	0.000414222	0.000166389
NUDT9	1	0	0.00157745	0.000166382
FKBP4	1	0	0.00157745	0.000166382
PTPA	1	0	0.00157745	0.000166382
MGC108213	6	4.33e-05	0.00158215	0.000166254
SLC6A6	2	0	0.000448043	0.000165881
ABCC10	2	0	0.000448043	0.000165881
GRID2IP	11	1.69e-06	0.00158295	0.000165743
TBC1D31	6	0.000128152	0.00158286	0.000165583
LOC110086610	3	1.09e-06	0.000414222	0.000165271
ORC1	2	0	0.00157805	0.000165268
LOC108441067	1	0	0.000447929	0.000165233
FGFBP1	1	0	0.000447929	0.000165233
LOC108799265	1	0	0.000447929	0.000165233
LAMA3	1	0	0.000447929	0.000165233
JARID2	1	0	0.00157807	0.000165188
CIT	8	0.000294667	0.00158334	0.000165188
LOC104153430	2	0	0.000448023	0.000164862
RBM12	1	0	0.00157701	0.000164696
CHTOP	3	5.36e-05	0.00158097	0.000164611
2021-03-05	10	1.47e-05	0.00158311	0.000164566
SPRED3	4	0.000221675	0.00158236	0.000164008
PNOC	6	0.000169972	0.00158324	0.000163817
LOC102348088	9	1.16e-05	0.001583	0.000163373
MAGI2	2	1.33e-05	0.00158013	0.00016321
GTF2H1	5	1.76e-06	0.00158158	0.000163127
LOC104912428	1	0	0.000448059	0.000162938
LOC102684327	1	0	0.000448059	0.000162938
LOC108711064	1	0	0.000448059	0.000162938
TSPAN15	1	0	0.000448059	0.000162938
SLC37A4	1	0	0.000448059	0.000162938
LOC496284	1	0	0.000448059	0.000162938
LOC106702377	1	0	0.000448059	0.000162938
ANO9	1	0	0.000448059	0.000162938
PFKFB4	1	0	0.000448059	0.000162938
LOC108698789	1	0	0.000448059	0.000162938
OCIAD2	1	0	0.000448059	0.000162938
RNF128	1	0	0.000448059	0.000162938
FAM84B	1	0	0.000448059	0.000162938
FUT3	1	0	0.000448059	0.000162938
PRRG2	1	0	0.000447949	0.000162846
RPS6	3	5.52e-07	0.000447936	0.000162704
LOC108785612	10	1.84e-06	0.00158343	0.000162471
MAD2L1	2	3.85e-05	0.00157961	0.000162326
MCG129313	1	0	0.000447949	0.000162313
EFR3B	3	6.16e-05	0.00158209	0.000161206
SETD2	3	1e-05	0.00157922	0.000161121
C1QTNF6	3	1.45e-06	0.000414223	0.000161108
WEE2	7	0.000132969	0.0015831	0.000160904
CDC40	5	6.02e-06	0.00158183	0.000160785
LOC106628065	2	1.61e-06	0.000448022	0.000160655
SCML2	6	4.72e-06	0.00158235	0.000160583
BIRC5.1	9	7.54e-06	0.00158312	0.000160554
LHCGR	4	1.33e-05	0.00158164	0.000160481
COCH	3	1.37e-06	0.000414223	0.000160297
LOC104559529	6	1.81e-05	0.00158249	0.000160146
LOC102444749	6	2.59e-05	0.00158267	0.000160045
ATG4B	4	0	0.00158011	0.000159898
CFAP100	10	3.59e-06	0.00158289	0.000159746
SRPK1	5	3.31e-06	0.00158175	0.000159694
TNR	2	1.17e-05	0.00158033	0.000159119
LRRD1	9	6.32e-06	0.00158225	0.000158913
PEX6	7	6.03e-05	0.00158316	0.000158873
TRPM3	3	3.75e-06	0.00158063	0.000158834
LOC102893883	8	4.72e-05	0.00158325	0.000158816
STMN3	2	7.36e-06	0.000414216	0.000158703
LOC100931381	9	4.58e-06	0.00158308	0.000158681
LOC108713778	9	2.11e-05	0.00158291	0.000158364
E2F8	2	0.000678539	0.00158122	0.000158189
LOC101947078	6	1.21e-05	0.00158249	0.000158149
GPR135	7	2.37e-05	0.00158258	0.000157983
FERMT2	2	1.89e-05	0.000414218	0.000157585
SULT6B1	1	0	0.00044798	0.000157561
MYRF	1	0	0.00044798	0.000157561
LOC107294139	1	0	0.0015764	0.000157273
ADAMTSL2	3	4.39e-06	0.000414225	0.000156868
FBXO24	9	1.76e-05	0.00158292	0.000156753
LOC109674650	10	1.59e-06	0.0015831	0.00015653
LOC100405488	9	5.12e-06	0.00158298	0.000156157
LOC101935906	2	0	0.000448042	0.000156052
ALPHA-ASPARTYL	1	0	0.000447986	0.000155929
MPPED1	9	9.3e-06	0.00158312	0.000155769
DCUN1D3	10	1.39e-06	0.00158288	0.000155744
LOC104635427	2	2.54e-06	0.000414208	0.000155669
LRRC71	5	6.06e-05	0.00158233	0.000155611
MYOTUBULARIN-RELATED	4	6.31e-07	0.00158048	0.000155387
MDP1	1	0	0.000448043	0.000155277
STX7	1	0	0.000448043	0.000155277
VAMP8	1	0	0.000448043	0.000155277
CHPT1	1	0	0.000448043	0.000155277
QARS	2	0	0.000448004	0.000154975
DOUBLE-STRANDED	1	0	0.00157285	0.00015464
FGFBP3	1	0	0.00157787	0.000154568
DCTN2	9	3.67e-06	0.00158336	0.000154443
ZNF488	1	0	0.00157805	0.000154381
LANCL1	6	1.29e-05	0.0015827	0.00015433
MMP16	3	0	0.000414226	0.00015431
TMEM37	2	0	0.000448044	0.000154246
LOC101945909	2	0	0.000448044	0.000154246
MGC116497	2	0	0.000448044	0.000154246
LOC101933276	2	0	0.000448044	0.000154246
DCP2	7	4.63e-06	0.00158286	0.0001542
CCPG1	8	1.51e-06	0.00158203	0.000154123
CNKSR2	3	7.1e-05	0.00158162	0.000154059
MEGF6	8	0.000131721	0.0015828	0.000153994
SLC18B1	2	0	0.000448024	0.000153924
LOC100757489	2	0	0.000448024	0.000153924
SODIUM/GLUCOSE	2	0	0.000448024	0.000153924
ITGBL1	3	0	0.000414224	0.000153896
SLC24A4	8	1.71e-05	0.00158293	0.000153778
RBBP7	1	0	0.00157806	0.000153775
BETA-CATENIN-LIKE	5	1.74e-05	0.00158189	0.000153653
LOC108716910	9	1.49e-05	0.00158308	0.000153592
LOC101943799	8	1.9e-05	0.0015829	0.000153562
NPM2	7	6.8e-05	0.00158324	0.00015335
LOC102971508	1	0	0.00157288	0.000153219
CUNH1ORF158	10	2.53e-07	0.00158305	0.000153058
C1QTNF3	2	9.52e-07	0.00041421	0.000152746
QTRT2	7	3.29e-05	0.00158264	0.000152707
MFSD5	1	0	0.000447903	0.000152198
STXBP5	2	0	0.0015773	0.000152104
GRAMD4	2	0	0.0015773	0.000152104
PCOLCE	3	1.77e-06	0.000414224	0.000152074
FAM122B	9	3.23e-06	0.00158291	0.00015188
PDZD4	3	8.83e-06	0.00158154	0.000151693
SCN5A	3	8.83e-06	0.00158154	0.000151693
RPS16-PS2	4	8.23e-08	0.000447938	0.000151659
PPP1R32	10	5.6e-08	0.00158304	0.000151546
VPS9D1	4	0.000212686	0.00158213	0.000151114
BRSK2	4	0.000102615	0.00158239	0.000151055
TM4SF20	2	0	0.000448044	0.000150796
TRMT112	1	0	0.00157105	0.000150628
ABLIM2	2	0.000173039	0.00158164	0.000150594
CASPASE	2	0	0.000448039	0.000150525
CARF	5	1.84e-07	0.00158189	0.000150467
LOC100127267	2	0	0.000448044	0.000150392
QDPR	2	0	0.000448044	0.000150392
PDS5A	8	1.83e-05	0.00158327	0.000150373
NUB1	5	1.21e-05	0.00158226	0.000150369
KPNA1	3	1.25e-05	0.00157943	0.00015035
NEFH	1	0	0.00157857	0.00015028
LOC102357596	1	0	0.00157857	0.00015028
CCDC80	3	0	0.000414223	0.000150235
RFTN2	3	0	0.000414223	0.000150235
LOC101953621	3	0	0.000414223	0.000150235
NRAP	6	9.21e-05	0.00158277	0.000150203
LOC110512380	9	5.16e-06	0.00158286	0.000150129
LOC102562031	5	0	0.00158189	0.00015007
TRIP12	5	0	0.00158189	0.00015007
SOD3	3	4.55e-07	0.000414223	0.000150022
SNAI3	3	8.4e-07	0.00158091	0.000149883
TMEM135	2	0	0.000448045	0.00014932
OLFM4	2	0	0.000448042	0.000149245
PTPN2	6	4.79e-06	0.00158235	0.000149219
DNAH6	9	3.36e-07	0.00158317	0.000149189
KLHL41	8	1.28e-06	0.00158295	0.00014898
FAM189B	6	5.46e-05	0.00158292	0.000148958
POU	5	0.000342607	0.00158274	0.000148689
RAB17	2	2e-07	0.000448042	0.000148686
ABI3BP	2	8.03e-07	0.00041421	0.000148663
BMP-2-INDUCIBLE	6	3.58e-05	0.0015829	0.000148641
LOC107293702	4	0	0.00158029	0.000148567
PLK4	5	9.51e-05	0.00158241	0.000148544
PPM1E	5	0.00016873	0.00158314	0.000148519
CALML4	2	1.83e-07	0.000448043	0.000148283
LOC108796305	7	1.63e-05	0.00158304	0.000147871
LOC102361707	1	0	0.000447955	0.00014739
TAF4	5	7.67e-07	0.00158187	0.000147299
OGFOD2	8	2.27e-05	0.00158309	0.000147293
JUP	1	0	0.000447952	0.000147131
LOC109201495	9	1.02e-06	0.00158306	0.000147099
SLC2A2	2	0	0.000448043	0.000146746
KIF24	7	2.03e-05	0.00158297	0.000146722
SSRP1	1	0	0.00157288	0.000146618
NONO	1	0	0.00157288	0.000146618
LOC109085819	1	0	0.00157288	0.000146618
AMN1	7	5.72e-06	0.00158275	0.000146542
FAXDC2	2	0	0.00044802	0.000146349
SLC7A7	2	0	0.00044802	0.000146349
SERPINE1	1	0	0.000414208	0.000146107
KANSL2	3	3.91e-06	0.00158143	0.000145957
PLXDC2	3	0	0.000414226	0.000145892
LOC101945345	2	0.000192312	0.000447999	0.00014579
DNAI1	4	0.000320279	0.00158233	0.000145688
LOC100496074	4	5.77e-08	0.00158041	0.000145458
CAAP1	9	8.27e-07	0.00158331	0.000145052
ADAMTS15	2	4.8e-06	0.000414219	0.000145046
SYT14	2	1.01e-05	0.00158059	0.000144678
PM20D1	1	0	0.000448056	0.000144653
KHK	1	0	0.000448056	0.000144653
ALDH18A1	1	0	0.000448056	0.000144653
SLC43A2	1	0	0.000448056	0.000144653
ASPA	1	0	0.000448056	0.000144653
ADIPOR2	1	0	0.000448056	0.000144653
STOM	1	0	0.000448056	0.000144653
LSM2	4	1.18e-05	0.00158201	0.000144509
LOC108415604	8	1.45e-05	0.00158329	0.000144442
LOC100494403	4	1.3e-07	0.000447939	0.000144117
LOC101932504	7	3.51e-06	0.0015825	0.000144085
ERCC6L	2	0	0.00157959	0.000143643
MTURN	2	0.000687241	0.00158179	0.000143381
PSME3	1	0	0.00157861	0.000143285
MAD1L1	1	0	0.00157877	0.00014328
DOUBLESEX-	7	1e-05	0.00158276	0.000143223
LOC101942423	3	0	0.000414225	0.000143199
UNK	3	5.27e-07	0.00158009	0.000143115
PTBP1	1	0	0.00157102	0.000143099
UPRT	4	0.000162443	0.00158271	0.000142821
KIF20A	3	1.76e-05	0.0015814	0.000142734
CIAPIN1	1	0	0.00157786	0.000142479
SF1	1	0	0.00157786	0.000142479
LOC108800019	7	4.25e-06	0.00158282	0.000142394
DCAF5	8	2.19e-06	0.00158254	0.000142364
LOC110313547	1	0	0.0015729	0.000142146
FYTTD1	7	5.87e-06	0.00158311	0.000141858
LOC108719125	7	2.86e-05	0.00158296	0.000141711
LOC102031494	7	2.7e-06	0.00158289	0.000141656
DLG5	3	2.9e-06	0.00158036	0.00014155
FOXP2	5	1.57e-06	0.00158193	0.00014137
CBWD1	7	1.45e-06	0.00158274	0.000141248
RNF216	3	0	0.00157887	0.000141196
SH2B1	3	0.000132865	0.00158026	0.000141188
GTSF1-2	8	4.45e-07	0.00158347	0.000141184
LOC108793530	7	3.35e-06	0.00158264	0.000141064
LOC101943734	1	0	0.000447906	0.000141038
LOC102366839	4	1.29e-05	0.00158157	0.000140482
DUT	1	0	0.00157654	0.000140172
CDC25A	1	0	0.00157654	0.000140172
VRK1	1	0	0.00157654	0.000140172
LOC103904400	1	0	0.00157654	0.000140172
CDCA7L	1	0	0.00157654	0.000140172
PCLAF	1	0	0.00157654	0.000140172
RRM1	1	0	0.00157654	0.000140172
KMT2E	3	4.47e-07	0.0015804	0.000140151
CFAP99	8	4.1e-06	0.00158301	0.00014002
FUT9	2	1.57e-05	0.00158039	0.000139858
LOC101939773	1	0	0.00157919	0.000139625
LOC102558044	1	0	0.00157919	0.000139625
CHAC2	8	3.25e-06	0.00158309	0.000139557
LOC110069939	7	4.85e-05	0.00158337	0.000139375
LOC108702051	8	4.26e-06	0.00158304	0.000139103
AVL9	5	3.05e-06	0.00158209	0.000139061
TTI2	5	1.86e-05	0.00158275	0.000139057
CHMP4C	1	0	0.000448012	0.000139055
IMPDH1	4	1.21e-05	0.00158223	0.00013901
CLVS1	3	1.26e-05	0.00158134	0.00013892
LOC108802350	7	2.63e-05	0.00158296	0.000138757
2021-03-02	8	1.33e-06	0.00158318	0.000138614
RABEP1	1	0	0.00157495	0.000138412
ADGRB3	1	0	0.00157753	0.00013833
SLIT1	2	0	0.00157991	0.000138278
LOC102938477	2	0	0.00157991	0.000138278
LRMDA	4	5.55e-07	0.00158176	0.000138154
ICE2	2	3.71e-06	0.00158134	0.000138053
LOC107131814	7	1.06e-05	0.00158262	0.000137999
LRRC1	1	0	0.000448042	0.000137595
LOC107214511	1	0	0.000448042	0.000137595
LOC109897890	7	3.96e-06	0.00158286	0.000137513
LOC101940849	1	0	0.000448036	0.000136454
NCAM-180	1	0	0.00157976	0.0001364
KIAA1614	1	0	0.00157976	0.0001364
MYL3	1	0	0.00157976	0.0001364
CDH7	5	0.000487709	0.00158297	0.000136349
WDR26	6	3.6e-06	0.00158248	0.00013631
ABCA6	2	6.44e-07	0.000414215	0.000136067
CLEC19A	2	6.44e-07	0.000414215	0.000136067
HOMEODOMAIN	6	1.08e-05	0.00158249	0.000135549
URB2	6	3.51e-05	0.0015833	0.000135465
LOC102930066	8	3.91e-07	0.001583	0.000134912
DCAF12	8	3.47e-07	0.00158302	0.000134865
GPR75	1	0	0.0015779	0.000134632
SARM1	1	0	0.0015779	0.000134632
ADGRA1	1	0	0.0015779	0.000134632
LOC102380513	7	7.99e-06	0.00158292	0.000134577
FRMD4B	1	0	0.000447976	0.000134341
LOC101945417	4	8.97e-06	0.00158099	0.000133941
GINS3	3	3.54e-05	0.00158217	0.000133926
LOC102935559	8	5.46e-08	0.00158284	0.000133732
MTA3	3	5.18e-06	0.00158078	0.000133723
PIGL	4	1.65e-05	0.0015823	0.000133659
UBR3	4	1.4e-05	0.0015818	0.00013364
LOC108703040	8	2.44e-07	0.00158296	0.0001336
LOC107533248	5	4.18e-05	0.00158253	0.000133576
NCAPG2	2	0	0.00158061	0.000133418
LOC109442604	5	0.000147174	0.00158261	0.000133204
LOC109300483	3	8.93e-06	0.00158173	0.00013302
HSFY	6	8.75e-07	0.00158191	0.000132935
VTI1A	3	2.21e-06	0.00158065	0.000132822
LOC107079352	7	6.64e-06	0.00158308	0.000132813
KANSL1	2	3.52e-07	0.00157831	0.000132812
BTBD16	7	6.43e-06	0.00158289	0.000132687
DNAJC9	1	0	0.00157806	0.000132442
CCDC33	6	3.51e-06	0.00158261	0.000131449
NAP1L4	7	6.77e-07	0.00158307	0.000131366
SUN1	6	9.64e-06	0.0015819	0.000131349
PTPRT	6	6.41e-06	0.00158282	0.000131199
MAD2L1BP	6	3.4e-06	0.00158199	0.00013103
LOC110468388	7	1.47e-06	0.00158313	0.000130936
ENTH	6	3.92e-07	0.00158273	0.000130932
DNAJC7	6	3.08e-05	0.00158299	0.000130917
MKLN1	2	2.68e-06	0.0015789	0.000130598
EEF1A1	2	1.34e-06	0.000447938	0.000130547
CWC15	4	3.06e-06	0.0015818	0.00013013
DYRK3	6	1.33e-06	0.00158191	0.000130108
KCNG1	2	1.2e-06	0.000414217	0.00013005
SYT17	2	0	0.00158062	0.000129704
ADAD1	5	1.33e-05	0.00158285	0.000129695
FUNDC2	1	0	0.00157841	0.000129523
TDRD10	6	2.74e-05	0.00158309	0.000129399
MINDY4	6	7.28e-06	0.00158296	0.000129339
GLRA2	3	6.53e-06	0.0015814	0.000129285
ABHD17C	6	2.06e-05	0.00158294	0.000128944
[truncated: 637 more rows]
